# Supplementary material for: 2-(4-Chloro­phen­yl)-3-ethyl­sulfinyl-5-iodo-7-methyl-1-benzofuran
Source: Acta Crystallogr Sect E Struct Rep Online. 2010 Dec 11;67(Pt 1):o65. doi: 10.1107/S1600536810051020 (PMC3050243; doi:10.1107/S1600536810051020)
Supplement: Supplementary file 2 [file e-67-00o65-Isup2.hkl]

# 
# h,k,l, Fc-squared, Fo-squared, sigma(Fo-squared) and status flag 
# 
data_I
_shelx_title ' 1052 IN P-1' 
_shelx_refln_list_code          4 
_shelx_F_calc_maximum      206.53 
_exptl_crystal_F_000       436.00 
_reflns_d_resolution_high  0.7676 
 
loop_ 
 _symmetry_equiv_pos_as_xyz 
 'x, y, z' 
 '-x, -y, -z' 
 
_cell_length_a     7.3535 
_cell_length_b    10.4958 
_cell_length_c    11.9856 
_cell_angle_alpha  68.509 
_cell_angle_beta   88.317 
_cell_angle_gamma  70.726 
 
_shelx_F_squared_multiplier     1.000 
 
loop_ 
 _refln_index_h 
 _refln_index_k 
 _refln_index_l 
 _refln_F_squared_calc 
 _refln_F_squared_meas 
 _refln_F_squared_sigma 
 _refln_observed_status 
   1   0   0     3100.61     3069.25     75.85 o 
   2   0   0     7176.42     6775.13     82.61 o 
   3   0   0     5539.36     5703.18     63.95 o 
   4   0   0     3802.82     4022.96     48.84 o 
   5   0   0     3389.28     3420.31     36.31 o 
   6   0   0     2047.28     2088.80     40.76 o 
   7   0   0      592.46      587.45     18.60 o 
   8   0   0      165.24      156.97      9.09 o 
  -8   1   0       38.03       30.59      4.99 o 
  -7   1   0       15.62       20.07      2.96 o 
  -6   1   0        2.45        6.08      1.78 o 
  -5   1   0      580.61      578.46     11.81 o 
  -4   1   0      438.51      487.51      7.68 o 
  -3   1   0      521.17      563.90      8.24 o 
  -2   1   0      528.29      553.32      7.70 o 
  -1   1   0      561.34      577.86      7.20 o 
   0   1   0     1277.50     1289.40     30.55 o 
   1   1   0     3264.70     3280.86     39.19 o 
   2   1   0     5853.94     6064.10    111.38 o 
   3   1   0      315.52      376.99      5.19 o 
   4   1   0     1630.68     1591.87     21.92 o 
   5   1   0      606.91      667.06      9.70 o 
   6   1   0      892.24      861.65     19.23 o 
   7   1   0       64.22       74.31      4.63 o 
   8   1   0       64.73       57.02      5.76 o 
   9   1   0       43.33       55.08      6.24 o 
  -8   2   0      635.04      609.44     21.37 o 
  -7   2   0      156.87      138.82      6.68 o 
  -6   2   0      220.64      223.11      9.14 o 
  -5   2   0     3100.58     2995.17     55.88 o 
  -4   2   0     2139.87     2296.97     32.69 o 
  -3   2   0     6235.92     6268.44     77.82 o 
  -2   2   0     3857.89     3915.87     40.74 o 
  -1   2   0     4283.13     4271.09     75.70 o 
   0   2   0    21786.86    18909.05    360.93 o 
   1   2   0     1026.21     1120.20     12.46 o 
   2   2   0    42655.08    35768.60    602.82 o 
   3   2   0     5457.54     5818.76     65.84 o 
   4   2   0     3211.21     3298.88     34.95 o 
   5   2   0      454.91      436.80      6.94 o 
   6   2   0     3398.78     3525.78     53.99 o 
   7   2   0      513.26      526.51     24.83 o 
   8   2   0      260.72      230.97     11.00 o 
   9   2   0      412.36      396.67     16.38 o 
  -7   3   0        4.64        8.16      3.97 o 
  -6   3   0        9.33        6.87      2.07 o 
  -5   3   0       47.81       47.80      3.39 o 
  -4   3   0     1129.01     1112.57     18.78 o 
  -3   3   0      679.03      778.34     10.34 o 
  -2   3   0       87.53       65.31      1.93 o 
  -1   3   0     3128.75     3404.65     35.82 o 
   0   3   0     2765.95     2916.00     32.82 o 
   1   3   0     6559.88     6478.16    114.47 o 
   2   3   0     1605.97     1718.35     18.34 o 
   3   3   0     3433.50     3646.84     39.48 o 
   4   3   0      354.13      483.34      6.94 o 
   5   3   0      112.04      126.94      2.68 o 
   6   3   0      813.49      794.98     11.12 o 
   7   3   0      262.97      263.14      9.12 o 
   8   3   0       61.28       73.45     15.75 o 
   9   3   0       34.19       26.95      4.59 o 
  -7   4   0       62.13       62.71      4.80 o 
  -6   4   0      552.95      530.58     14.34 o 
  -5   4   0     1618.32     1552.00     34.18 o 
  -4   4   0      359.72      340.44      7.61 o 
  -3   4   0     1694.82     1705.06     21.87 o 
  -2   4   0     3533.88     3739.52     40.08 o 
  -1   4   0     3572.59     3784.01     42.62 o 
   0   4   0     1362.79     1362.74     17.28 o 
   1   4   0     7309.34     7238.89    202.67 o 
   2   4   0     2551.74     2797.38     38.20 o 
   3   4   0      614.21      574.85      9.88 o 
   4   4   0     7718.12     8121.52     91.87 o 
   5   4   0      285.65      308.37      5.33 o 
   6   4   0     1827.62     1824.85     20.93 o 
   7   4   0       40.49       42.15      2.80 o 
   8   4   0      102.45      105.09     14.12 o 
   9   4   0      147.98      155.50      9.46 o 
  -6   5   0      346.72      311.68     18.07 o 
  -5   5   0       26.15       23.80      2.75 o 
  -4   5   0     1094.44     1034.14     18.24 o 
  -3   5   0       89.03       83.27      3.17 o 
  -2   5   0     2773.71     2842.53     37.57 o 
  -1   5   0     4000.29     4238.74     47.93 o 
   0   5   0       98.14      152.29      3.28 o 
   1   5   0     5575.19     5838.91     77.88 o 
   2   5   0     1857.88     1881.75     27.72 o 
   3   5   0     2422.94     2376.33     31.03 o 
   4   5   0      989.85      961.04     13.17 o 
   5   5   0     3348.30     3427.71     43.07 o 
   6   5   0       52.15       54.21      2.39 o 
   7   5   0      459.54      471.34     12.34 o 
   8   5   0      331.64      359.04     13.95 o 
   9   5   0      101.31      106.51      7.94 o 
  -6   6   0      152.31      164.30      9.32 o 
  -5   6   0      353.12      369.62     11.04 o 
  -4   6   0     1038.94      987.20     29.48 o 
  -3   6   0      473.92      492.97     13.54 o 
  -2   6   0     1657.31     1589.82     23.47 o 
  -1   6   0      654.98      635.67      9.34 o 
   0   6   0      246.11      294.86     14.19 o 
   1   6   0     5975.36     5955.94     97.45 o 
   2   6   0       28.43       27.32      1.51 o 
   3   6   0     1501.74     1509.75     28.96 o 
   4   6   0     1067.57     1093.82     18.39 o 
   5   6   0       33.72       39.41      2.13 o 
   6   6   0     1221.69     1246.85     19.43 o 
   7   6   0      362.10      349.00     11.52 o 
   8   6   0        0.62       -0.91      1.71 o 
   9   6   0        0.25       -1.09      2.30 o 
  -5   7   0       23.28       18.02      3.56 o 
  -4   7   0      932.36      847.00     24.52 o 
  -3   7   0      278.29      273.04      8.40 o 
  -2   7   0      946.46      927.72     19.42 o 
  -1   7   0     1226.21     1200.36     22.61 o 
   0   7   0      934.27      896.84     20.70 o 
   1   7   0     2001.38     2038.41     81.66 o 
   2   7   0     1811.23     1688.81     35.84 o 
   3   7   0     1605.64     1622.41     34.95 o 
   4   7   0     1867.32     1919.10     33.79 o 
   5   7   0     2822.45     2831.38     43.93 o 
   6   7   0        3.14        9.32      3.09 o 
   7   7   0     1984.99     1980.93     34.08 o 
   8   7   0      212.90      234.31      8.54 o 
   9   7   0       90.47       75.58      6.91 o 
  -4   8   0      309.90      295.52     12.22 o 
  -3   8   0        0.30       -0.12      1.43 o 
  -2   8   0     1024.61      916.40     48.17 o 
  -1   8   0      161.96      156.30      5.63 o 
   0   8   0        1.65        9.77      5.79 o 
   1   8   0      871.72      823.09     20.28 o 
   2   8   0       17.24       22.17      3.44 o 
   3   8   0      298.22      316.60     10.35 o 
   4   8   0        0.41        0.53      2.17 o 
   5   8   0       53.16       51.99      4.22 o 
   6   8   0       24.89       29.24      3.56 o 
   7   8   0       90.65       86.43      5.66 o 
   8   8   0        6.42        9.23      3.07 o 
   9   8   0       21.06       11.95      5.07 o 
  -4   9   0      151.89      143.41     13.40 o 
  -3   9   0      333.30      316.47     12.53 o 
  -2   9   0      207.19      175.50     11.59 o 
  -1   9   0      949.67      904.49     24.65 o 
   0   9   0      993.29      963.37     23.27 o 
   1   9   0      214.70      213.48      8.40 o 
   2   9   0     1388.13     1307.28     30.20 o 
   3   9   0      696.60      697.78     24.26 o 
   4   9   0      890.18      849.62     22.02 o 
   5   9   0     1732.41     1669.27     57.58 o 
   6   9   0      284.09      284.23     28.43 o 
   7   9   0      685.89      702.72     20.10 o 
   8   9   0      199.05      223.81     14.49 o 
  -2  10   0       19.50       11.27      3.33 o 
  -1  10   0        1.01        2.31      2.42 o 
   0  10   0       27.21       45.27      4.22 o 
   1  10   0        1.41        0.00      1.79 o 
   2  10   0       16.28       25.57      9.23 o 
   3  10   0       85.29       80.43      6.16 o 
   4  10   0       45.43       42.70      9.42 o 
   5  10   0        2.06        4.31      5.98 o 
   6  10   0      618.43      608.89     24.81 o 
   7  10   0       39.64       37.20      4.48 o 
   8  10   0        2.03       -0.36      2.90 o 
  -1  11   0      460.30      440.12     16.29 o 
   0  11   0      660.27      608.41     26.80 o 
   1  11   0      152.64      148.40     11.77 o 
   2  11   0      707.62      688.20     19.93 o 
   3  11   0      567.49      538.79     16.99 o 
   4  11   0      257.91      249.17     10.75 o 
   5  11   0      524.12      510.33     16.90 o 
   6  11   0      297.66      282.55     14.49 o 
   7  11   0      226.66      227.84     10.88 o 
   1  12   0      247.33      236.12     16.30 o 
   2  12   0        6.56        9.05      3.04 o 
   3  12   0      344.68      351.61     13.54 o 
   4  12   0       45.55       46.74      4.99 o 
   5  12   0       17.48       15.77      4.16 o 
   6  12   0      596.15      592.13     19.46 o 
  -5 -12   1        0.02        2.35      2.68 o 
  -4 -12   1        7.08        5.25      3.07 o 
  -3 -12   1        6.87        5.43      2.82 o 
  -2 -12   1       40.40       34.99      4.69 o 
  -1 -12   1        1.33       -1.09      3.98 o 
  -6 -11   1      434.30      458.81     18.29 o 
  -5 -11   1       59.46       57.01      5.50 o 
  -4 -11   1      606.78      570.36     17.92 o 
  -3 -11   1      317.55      334.07     12.77 o 
  -2 -11   1      370.73      332.12     12.52 o 
  -1 -11   1      519.01      518.10     16.34 o 
   0 -11   1      256.41      224.58     11.19 o 
   1 -11   1      167.25      176.80      9.80 o 
  -7 -10   1       76.11       75.24      6.15 o 
  -6 -10   1       27.74       29.86      4.71 o 
  -5 -10   1      252.01      244.30     10.35 o 
  -4 -10   1       47.78       50.52      4.73 o 
  -3 -10   1      545.66      514.02     15.71 o 
  -2 -10   1      493.19      488.39     15.05 o 
  -1 -10   1        1.48        3.62      2.90 o 
   0 -10   1     1202.53     1145.81     27.74 o 
   1 -10   1      105.79      102.57     11.05 o 
   2 -10   1      220.11      211.37     10.61 o 
  -8  -9   1       54.06       48.53      7.24 o 
  -7  -9   1      277.94      274.81     11.27 o 
  -6  -9   1      626.33      614.19     18.05 o 
  -5  -9   1      760.52      748.70     42.91 o 
  -4  -9   1      503.65      475.31     20.64 o 
  -3  -9   1      644.89      643.18     25.71 o 
  -2  -9   1      584.94      578.81     23.72 o 
  -1  -9   1      487.67      481.89     14.17 o 
   0  -9   1     1719.77     1617.44     36.06 o 
   1  -9   1       26.97       35.50      7.24 o 
   2  -9   1      555.04      489.27     17.93 o 
   3  -9   1      298.39      324.72     13.20 o 
  -8  -8   1      734.09      727.54     29.33 o 
  -7  -8   1       29.71       29.53      3.71 o 
  -6  -8   1       33.32       38.20      3.33 o 
  -5  -8   1     2032.83     1996.97     43.53 o 
  -4  -8   1      339.29      330.47     16.84 o 
  -3  -8   1     1052.24     1020.96     24.45 o 
  -2  -8   1      809.55      802.03     26.07 o 
  -1  -8   1      409.21      382.63     19.01 o 
   0  -8   1     2419.91     2309.76     48.23 o 
   1  -8   1      682.23      635.02     14.21 o 
   2  -8   1      474.56      459.30     15.04 o 
   3  -8   1      536.58      519.42     21.37 o 
   4  -8   1      606.36      660.56     31.51 o 
  -9  -7   1      413.52      390.16     15.71 o 
  -8  -7   1       25.13       28.43      3.40 o 
  -7  -7   1      193.11      202.17      6.64 o 
  -6  -7   1      560.68      530.36     10.12 o 
  -5  -7   1      772.44      751.37     16.55 o 
  -4  -7   1        1.77        9.25      3.44 o 
  -3  -7   1     3010.52     3126.34     63.38 o 
  -2  -7   1      610.16      630.27     16.13 o 
  -1  -7   1       70.59       67.60      4.07 o 
   0  -7   1     2269.68     2201.17     45.56 o 
   1  -7   1       28.49       38.78      2.65 o 
   2  -7   1     1084.09     1002.96     25.68 o 
   3  -7   1       62.95       71.55      4.11 o 
   4  -7   1       53.99       49.90      3.69 o 
   5  -7   1      226.33      228.74     10.98 o 
  -9  -6   1      114.32       91.75      7.41 o 
  -8  -6   1     2136.70     2077.72     39.97 o 
  -7  -6   1       29.25       34.78      2.87 o 
  -6  -6   1      966.94     1012.75     16.49 o 
  -5  -6   1     1635.86     1657.32     24.37 o 
  -4  -6   1     1231.83     1270.34     20.96 o 
  -3  -6   1     3620.20     3777.54     55.19 o 
  -2  -6   1     4499.70     4584.08     75.95 o 
  -1  -6   1     1281.35     1293.59     20.67 o 
   0  -6   1      932.53      920.99     17.74 o 
   1  -6   1     3566.30     3453.76     58.02 o 
   2  -6   1     1403.69     1396.30     22.45 o 
   3  -6   1      971.59      945.81     19.86 o 
   4  -6   1      897.39      934.72     20.04 o 
   5  -6   1       98.72       98.29      7.06 o 
   6  -6   1      761.13      691.82     33.86 o 
  -9  -5   1       67.18       52.12      5.76 o 
  -8  -5   1        0.78        7.61      3.07 o 
  -7  -5   1       61.78       66.42      3.60 o 
  -6  -5   1      222.25      234.06      5.62 o 
  -5  -5   1      686.26      702.91     15.73 o 
  -4  -5   1        0.68        1.39      0.72 o 
  -3  -5   1     1360.91     1360.08     19.57 o 
  -2  -5   1      423.99      517.12     10.68 o 
  -1  -5   1      363.79      426.51      7.95 o 
   0  -5   1     3017.38     3143.38     42.29 o 
   1  -5   1        7.03       10.89      0.79 o 
   2  -5   1        0.41        1.62      1.67 o 
   3  -5   1        0.42        0.68      1.27 o 
   4  -5   1      325.02      303.70      7.38 o 
   5  -5   1       95.58       93.70      5.08 o 
   6  -5   1       51.49       45.39      5.95 o 
  -9  -4   1       41.30       37.54      4.99 o 
  -8  -4   1      619.02      601.24     19.97 o 
  -7  -4   1     1293.66     1275.75     32.72 o 
  -6  -4   1     4748.51     4914.70     61.04 o 
  -5  -4   1     1137.23     1131.41     15.73 o 
  -4  -4   1     7344.82     7653.12     92.57 o 
  -3  -4   1     2009.31     2124.42     25.40 o 
  -2  -4   1     8948.33     8968.86    229.93 o 
  -1  -4   1     7953.03     8207.14    193.25 o 
   0  -4   1     4273.43     4734.01     57.10 o 
   1  -4   1     7187.24     7030.39     73.66 o 
   2  -4   1     1107.51     1115.99     12.92 o 
   3  -4   1     2475.95     2435.47     32.87 o 
   4  -4   1     2530.76     2535.58     39.91 o 
   5  -4   1      365.64      378.87     10.79 o 
   6  -4   1      336.14      354.40     11.00 o 
   7  -4   1      508.11      522.44     15.11 o 
  -9  -3   1       37.48       23.55      4.48 o 
  -8  -3   1      636.06      626.15     20.61 o 
  -7  -3   1      471.78      470.89     15.17 o 
  -6  -3   1      541.58      575.78     10.69 o 
  -5  -3   1      334.00      334.66      5.52 o 
  -4  -3   1     1019.65     1118.17     15.04 o 
  -3  -3   1       95.55       91.62      2.97 o 
  -2  -3   1       18.94       20.90      1.15 o 
  -1  -3   1      150.10      150.99      3.59 o 
   0  -3   1      443.57      472.17      8.61 o 
   1  -3   1      813.69      902.82     10.95 o 
   2  -3   1        1.07        6.43      0.71 o 
   3  -3   1        0.28        2.19      0.70 o 
   4  -3   1       51.36       54.79      2.61 o 
   5  -3   1     1105.86     1099.62     19.18 o 
   6  -3   1      298.88      269.52      8.98 o 
   7  -3   1      170.23      195.58      8.13 o 
  -9  -2   1      263.72      255.30     12.67 o 
  -8  -2   1      496.63      444.98     16.52 o 
  -7  -2   1     1451.53     1428.49     30.03 o 
  -6  -2   1      672.60      680.60     12.89 o 
  -5  -2   1     2239.88     2386.54     32.36 o 
  -4  -2   1    21075.03    20186.60    293.83 o 
  -3  -2   1     1553.77     1660.74     18.61 o 
  -2  -2   1    20324.10    18558.73    245.27 o 
  -1  -2   1     9896.83     8777.65    102.69 o 
   0  -2   1     3465.32     3600.19     46.61 o 
   1  -2   1    11627.85    10367.40    113.59 o 
   2  -2   1     9738.22     9583.41    182.05 o 
   3  -2   1     4076.79     4064.53     43.52 o 
   4  -2   1     1381.36     1367.06     26.21 o 
   5  -2   1     1011.64      952.44     16.76 o 
   6  -2   1      480.54      455.30     12.40 o 
   7  -2   1     1132.31     1115.87     25.22 o 
   8  -2   1       39.31       46.74      5.76 o 
  -9  -1   1       50.84       45.39      8.33 o 
  -8  -1   1      111.11      123.87      8.19 o 
  -7  -1   1      229.96      229.75     13.20 o 
  -6  -1   1        0.43        3.14      1.59 o 
  -5  -1   1      214.05      204.46      3.70 o 
  -4  -1   1      695.28      807.17     10.39 o 
  -3  -1   1     1566.51     1661.21     19.38 o 
  -2  -1   1     9175.87     9190.19    135.48 o 
  -1  -1   1      355.02      398.02      5.11 o 
   0  -1   1      754.30      788.52      9.41 o 
   1  -1   1      390.54      412.66      4.32 o 
   2  -1   1     2258.69     2266.61     22.61 o 
   3  -1   1        7.95       14.76      0.80 o 
   4  -1   1       25.09       18.36      2.07 o 
   5  -1   1     1036.63      997.55     17.28 o 
   6  -1   1        9.90       11.97      2.64 o 
   7  -1   1      361.91      380.79     11.56 o 
   8  -1   1       67.82       76.02      6.64 o 
  -9   0   1      170.10      160.70     13.22 o 
  -8   0   1      164.13      173.53     13.24 o 
  -7   0   1     1629.54     1587.47     58.26 o 
  -6   0   1      892.60      894.23     19.99 o 
  -5   0   1     1475.16     1534.28     20.84 o 
  -4   0   1     1955.62     1978.97     23.25 o 
  -3   0   1     2184.15     2181.87     25.11 o 
  -2   0   1    34246.28    28814.28    402.64 o 
  -1   0   1    11348.73    10050.79    140.17 o 
   0   0   1     1457.15     1504.02     34.08 o 
   1   0   1     2744.38     2745.94     45.44 o 
   2   0   1     9715.17     8755.56     97.38 o 
   3   0   1     2214.50     2203.71     23.39 o 
   4   0   1     2972.62     3078.54     32.61 o 
   5   0   1     2387.53     2396.90     27.27 o 
   6   0   1        4.59        4.03      1.70 o 
   7   0   1      599.74      570.45     18.11 o 
   8   0   1      100.49      102.56      7.41 o 
  -8   1   1      147.52      131.77      6.73 o 
  -7   1   1       84.01       75.24      6.08 o 
  -6   1   1      314.17      295.12      9.12 o 
  -5   1   1      694.81      683.41     15.54 o 
  -4   1   1       37.16       29.94      1.43 o 
  -3   1   1     4127.29     4084.15     51.04 o 
  -2   1   1      177.34      198.69      4.15 o 
  -1   1   1     8401.72     7687.29     73.68 o 
   0   1   1       18.38       22.46      0.63 o 
   1   1   1      170.22      174.24      2.50 o 
   2   1   1      668.45      643.16      8.64 o 
   3   1   1      896.70      891.38     11.80 o 
   4   1   1     1201.21     1207.79     14.84 o 
   5   1   1     1252.27     1280.44     17.06 o 
   6   1   1      428.14      412.77     11.28 o 
   7   1   1       61.04       61.79      4.32 o 
   8   1   1      302.63      317.72     13.43 o 
   9   1   1      266.03      291.27     26.26 o 
  -8   2   1       45.62       48.31      5.75 o 
  -7   2   1      525.59      534.36     14.69 o 
  -6   2   1     1010.79      979.24     21.88 o 
  -5   2   1      798.67      803.86     17.90 o 
  -4   2   1      706.80      697.65      9.48 o 
  -3   2   1     3749.38     3862.37     44.92 o 
  -2   2   1      440.46      460.65      6.47 o 
  -1   2   1     5045.78     4735.57     72.72 o 
   0   2   1    10623.46     9405.36    137.77 o 
   1   2   1     2292.54     2388.69     33.83 o 
   2   2   1     2274.28     2336.77     23.92 o 
   3   2   1       14.05       11.86      0.88 o 
   4   2   1     1466.97     1512.26     19.46 o 
   5   2   1     1711.56     1678.86     21.73 o 
   6   2   1        1.16        0.58      0.86 o 
   7   2   1      223.27      201.24      9.46 o 
   8   2   1       66.75       57.32      5.76 o 
   9   2   1       17.19       19.87      7.42 o 
  -8   3   1      162.78      146.89      7.62 o 
  -7   3   1        0.72       -1.43      1.59 o 
  -6   3   1      737.60      684.14     16.79 o 
  -5   3   1      897.20      863.55     19.22 o 
  -4   3   1      438.71      398.96      8.05 o 
  -3   3   1     3489.03     3596.73     45.37 o 
  -2   3   1      878.84      891.91     12.91 o 
  -1   3   1     4267.28     4202.19     78.77 o 
   0   3   1    11302.92    10197.55    116.86 o 
   1   3   1    10007.46     9173.42    104.94 o 
   2   3   1        7.72       14.08      1.25 o 
   3   3   1     5027.43     5037.92     57.16 o 
   4   3   1     1388.68     1378.06     16.53 o 
   5   3   1     1878.68     1995.98     22.25 o 
   6   3   1     2296.34     2362.80     28.88 o 
   7   3   1      190.35      195.03     18.11 o 
   8   3   1      585.68      547.31     18.69 o 
   9   3   1      226.56      222.00     11.52 o 
  -7   4   1      112.35      124.34      6.45 o 
  -6   4   1      728.31      692.43     17.19 o 
  -5   4   1       68.91       67.01      5.55 o 
  -4   4   1      481.75      466.46      9.38 o 
  -3   4   1     1876.12     1907.46     25.12 o 
  -2   4   1      229.64      272.90      4.05 o 
  -1   4   1     4587.49     4713.21     49.73 o 
   0   4   1     1718.78     1873.90     21.54 o 
   1   4   1      234.76      228.36      4.20 o 
   2   4   1     1405.64     1452.54     17.32 o 
   3   4   1      397.85      460.28      5.73 o 
   4   4   1       53.74       55.07      1.76 o 
   5   4   1      554.21      551.98      7.43 o 
   6   4   1        0.63        1.51      1.14 o 
   7   4   1        3.15        4.99      1.73 o 
   8   4   1       93.75       83.29      8.15 o 
   9   4   1        0.13       -0.36      2.56 o 
  -7   5   1       25.80       26.02      3.40 o 
  -6   5   1      202.44      200.15     11.38 o 
  -5   5   1      596.33      566.86     14.33 o 
  -4   5   1      447.18      448.03      9.42 o 
  -3   5   1     1226.82     1236.42     20.62 o 
  -2   5   1     1922.26     1848.95     20.60 o 
  -1   5   1     1281.21     1277.58     14.40 o 
   0   5   1     7100.65     6931.61    147.62 o 
   1   5   1     5507.79     5615.24     80.05 o 
   2   5   1     1596.81     1694.80     23.55 o 
   3   5   1     7994.10     8140.59     92.23 o 
   4   5   1      689.74      665.98      8.72 o 
   5   5   1     1897.76     1917.51     23.58 o 
   6   5   1     2976.76     2962.20     34.79 o 
   7   5   1      615.56      629.38     10.75 o 
   8   5   1      512.36      512.06     28.61 o 
   9   5   1      304.35      311.09     19.19 o 
  -6   6   1      193.33      194.18      7.91 o 
  -5   6   1        0.24       -0.85      1.47 o 
  -4   6   1      134.23      150.76      5.81 o 
  -3   6   1      196.93      189.27      5.23 o 
  -2   6   1      172.75      165.99      3.85 o 
  -1   6   1      131.69      143.50      3.05 o 
   0   6   1       27.83       24.65      1.60 o 
   1   6   1       13.69       19.84      2.82 o 
   2   6   1       19.44       18.69      1.22 o 
   3   6   1      238.28      256.67      6.52 o 
   4   6   1      176.22      175.00      4.99 o 
   5   6   1      135.50      147.92      3.78 o 
   6   6   1        2.36        1.69      0.89 o 
   7   6   1       87.99       95.18      3.23 o 
   8   6   1       31.02       30.80      3.24 o 
   9   6   1       21.49       24.38      4.33 o 
  -5   7   1      600.16      557.43     18.61 o 
  -4   7   1      211.38      214.98      9.48 o 
  -3   7   1      600.17      583.54     13.76 o 
  -2   7   1     1590.24     1529.81     29.44 o 
  -1   7   1      158.17      164.51      4.46 o 
   0   7   1     2173.21     2064.48     42.62 o 
   1   7   1     3515.34     3448.20     58.01 o 
   2   7   1     3057.20     3128.93     53.05 o 
   3   7   1     3613.24     3622.75     65.00 o 
   4   7   1     1122.24     1152.53     21.60 o 
   5   7   1      914.32      957.68     18.95 o 
   6   7   1     1627.84     1631.07     24.53 o 
   7   7   1     1052.60     1073.03     19.23 o 
   8   7   1      249.78      271.98      9.35 o 
   9   7   1      304.28      318.49     24.99 o 
  -5   8   1        0.01       -2.17      3.26 o 
  -4   8   1       54.05       60.05      8.15 o 
  -3   8   1       43.52       41.32      3.66 o 
  -2   8   1       52.64       48.95      3.30 o 
  -1   8   1      281.13      280.48      9.00 o 
   0   8   1        8.38       10.42      3.98 o 
   1   8   1      803.61      779.94     19.19 o 
   2   8   1     1333.30     1353.06     30.46 o 
   3   8   1        8.28       23.45      8.87 o 
   4   8   1      665.81      636.19     18.47 o 
   5   8   1       28.18       26.01      3.19 o 
   6   8   1       34.50       39.77      3.69 o 
   7   8   1      281.35      286.31      7.72 o 
   8   8   1       86.40       89.67      5.25 o 
   9   8   1       11.70       13.04      3.84 o 
  -4   9   1      137.83      127.11     12.68 o 
  -3   9   1      329.93      337.18     10.27 o 
  -2   9   1     1097.81     1061.87     28.05 o 
  -1   9   1      660.07      627.08     18.56 o 
   0   9   1      462.96      448.16     13.14 o 
   1   9   1     1155.45     1164.49     28.61 o 
   2   9   1     1266.61     1173.59     27.76 o 
   3   9   1     1578.62     1486.14     57.76 o 
   4   9   1     2694.09     2593.14     54.80 o 
   5   9   1      410.92      402.00     19.37 o 
   6   9   1      683.55      667.18     18.95 o 
   7   9   1      668.11      680.49     19.46 o 
   8   9   1       90.00       99.23      9.42 o 
  -3  10   1       55.42       50.34      8.69 o 
  -2  10   1       71.88       69.31      7.06 o 
  -1  10   1      818.97      834.53     23.97 o 
   0  10   1       78.96       69.71      4.95 o 
   1  10   1      256.89      266.95     12.31 o 
   2  10   1      754.87      763.26     20.47 o 
   3  10   1      582.61      559.95     16.50 o 
   4  10   1     1423.91     1438.93     33.93 o 
   5  10   1      392.29      390.29     13.44 o 
   6  10   1        3.77        8.89      4.16 o 
   7  10   1      165.61      172.65      8.83 o 
   8  10   1      316.44      306.25     12.28 o 
  -2  11   1      320.80      293.18     12.94 o 
  -1  11   1      440.37      417.14     15.67 o 
   0  11   1       90.22       96.69      9.42 o 
   1  11   1     1275.06     1247.35     30.31 o 
   2  11   1      548.19      488.19     15.45 o 
   3  11   1       91.86       77.97      5.89 o 
   4  11   1      961.66      928.71     24.84 o 
   5  11   1      423.69      406.28     14.33 o 
   6  11   1      687.66      695.87     20.74 o 
   7  11   1      477.89      485.54     17.38 o 
   0  12   1      285.49      271.10     12.73 o 
   1  12   1      161.05      161.95      8.61 o 
   2  12   1      466.47      449.56     15.34 o 
   3  12   1      184.81      182.40      9.43 o 
   4  12   1      239.10      239.30     10.86 o 
   5  12   1     1017.67     1051.62     28.42 o 
   6  12   1      228.83      239.26     11.14 o 
   3  13   1       79.66       72.34      6.88 o 
  -6 -11   2       46.92       44.42      5.12 o 
  -5 -11   2      266.07      270.41     11.63 o 
  -4 -11   2      526.49      499.23     16.62 o 
  -3 -11   2       24.51       22.75      4.71 o 
  -2 -11   2      712.02      670.35     28.79 o 
  -1 -11   2      103.10      104.38      6.86 o 
   0 -11   2       33.73       30.42      7.42 o 
  -7 -10   2      238.97      247.92     16.84 o 
  -6 -10   2      302.95      293.34     12.68 o 
  -5 -10   2      263.93      254.56     16.66 o 
  -4 -10   2      911.60      915.54     24.45 o 
  -3 -10   2      217.20      205.70     12.31 o 
  -2 -10   2      551.20      528.74     21.73 o 
  -1 -10   2     1201.29     1114.70     27.60 o 
   0 -10   2      305.91      307.10     17.38 o 
   1 -10   2      268.27      252.49     11.60 o 
   2 -10   2      989.16      991.19     28.51 o 
  -8  -9   2       12.45       10.86      4.71 o 
  -7  -9   2      551.31      561.50     22.45 o 
  -6  -9   2       35.47       31.23      4.71 o 
  -5  -9   2      102.17       87.61      6.16 o 
  -4  -9   2      360.74      348.21     14.49 o 
  -3  -9   2        1.79        0.81      1.65 o 
  -2  -9   2     1009.36      960.48     24.05 o 
  -1  -9   2       39.61       48.02      7.06 o 
   0  -9   2       14.07       20.65      3.04 o 
   1  -9   2      185.04      182.38      9.18 o 
   2  -9   2       22.93       32.74      4.43 o 
   3  -9   2       23.29       28.41      4.52 o 
  -8  -8   2       97.20      101.85      9.96 o 
  -7  -8   2      770.40      761.75     20.74 o 
  -6  -8   2     1736.46     1721.35     33.88 o 
  -5  -8   2      416.08      422.81     13.44 o 
  -4  -8   2      741.55      697.61     18.69 o 
  -3  -8   2     1676.83     1622.30     57.76 o 
  -2  -8   2     1040.31      991.12     24.05 o 
  -1  -8   2     2085.98     2041.68     43.89 o 
   0  -8   2      919.03      919.42     22.50 o 
   1  -8   2      699.79      680.25     15.17 o 
   2  -8   2     1472.99     1464.28     36.04 o 
   3  -8   2      278.46      277.25     11.55 o 
   4  -8   2      433.45      474.41     25.35 o 
  -9  -7   2        1.77        4.71      3.07 o 
  -8  -7   2        8.91        6.03      2.13 o 
  -7  -7   2       91.69      104.25      4.63 o 
  -6  -7   2       27.25       27.94      2.46 o 
  -5  -7   2      129.84      136.10      5.64 o 
  -4  -7   2      381.87      384.85     10.31 o 
  -3  -7   2       57.14       57.04      4.10 o 
  -2  -7   2       37.40       28.61      3.08 o 
  -1  -7   2       46.37       54.33      3.82 o 
   0  -7   2        0.07        6.29      3.26 o 
   1  -7   2      183.13      168.08     11.43 o 
   2  -7   2        4.97        5.61      2.30 o 
   3  -7   2       76.58       85.47     12.86 o 
   4  -7   2        5.99        4.17      4.53 o 
   5  -7   2        5.49        1.81      4.35 o 
  -9  -6   2      346.88      333.17     14.20 o 
  -8  -6   2      602.85      588.28     15.08 o 
  -7  -6   2      327.87      327.14      8.77 o 
  -6  -6   2     2484.37     2564.53     36.51 o 
  -5  -6   2     1634.44     1686.63     24.86 o 
  -4  -6   2     3212.24     3299.24     50.13 o 
  -3  -6   2     3902.21     3890.62     67.45 o 
  -2  -6   2      417.03      442.91     11.95 o 
  -1  -6   2     3513.53     3391.55     67.47 o 
   0  -6   2     4322.59     4185.63    130.92 o 
   1  -6   2     1685.76     1660.76     29.86 o 
   2  -6   2     1255.24     1268.26     23.71 o 
   3  -6   2     1351.37     1291.38     26.03 o 
   4  -6   2      784.37      787.77     17.79 o 
   5  -6   2      841.69      788.54     28.61 o 
  -9  -5   2        0.49       -1.63      2.56 o 
  -8  -5   2       19.42       19.86      3.84 o 
  -7  -5   2       16.42       15.64      2.10 o 
  -6  -5   2      186.55      182.87      4.88 o 
  -5  -5   2      252.91      256.07      7.26 o 
  -4  -5   2       92.38      102.99      2.89 o 
  -3  -5   2        0.96        3.33      0.73 o 
  -2  -5   2       13.49       10.18      3.19 o 
  -1  -5   2      208.18      215.46      8.11 o 
   0  -5   2      859.61      834.85     25.04 o 
   1  -5   2     1217.10     1207.43     17.50 o 
   2  -5   2      107.27      116.00      3.45 o 
   3  -5   2     1073.24     1025.70     17.98 o 
   4  -5   2      302.51      295.55      7.49 o 
   5  -5   2       22.04       20.12      3.04 o 
   6  -5   2      144.24      147.46      7.01 o 
  -9  -4   2      572.33      510.70     25.89 o 
  -8  -4   2     1514.79     1459.82     55.05 o 
  -7  -4   2      484.93      497.96     17.04 o 
  -6  -4   2     2438.85     2523.67     36.76 o 
  -5  -4   2     1185.23     1200.03     16.59 o 
  -4  -4   2     2695.46     2703.19     34.24 o 
  -3  -4   2     6389.05     6439.45     77.82 o 
  -2  -4   2     3318.12     3478.80     49.13 o 
  -1  -4   2     3482.85     3515.11     60.43 o 
   0  -4   2     4637.87     4545.34     65.19 o 
   1  -4   2     2545.74     2519.75     31.24 o 
   2  -4   2     1696.61     1658.33     21.40 o 
   3  -4   2     3105.09     3082.83     41.28 o 
   4  -4   2      202.45      210.17      5.76 o 
   5  -4   2     1232.48     1175.67     20.89 o 
   6  -4   2     1149.93     1099.24     24.80 o 
   7  -4   2      119.47      113.84      9.78 o 
  -9  -3   2       23.14       23.33      8.87 o 
  -8  -3   2      383.99      315.33     13.19 o 
  -7  -3   2      239.99      233.24      7.35 o 
  -6  -3   2      672.82      726.48     12.73 o 
  -5  -3   2      680.32      699.87     10.42 o 
  -4  -3   2       10.47        8.34      1.19 o 
  -3  -3   2      596.39      657.28      8.76 o 
  -2  -3   2     2680.78     2685.58     33.98 o 
  -1  -3   2       24.03       28.59      1.04 o 
   0  -3   2      256.86      202.35      3.47 o 
   1  -3   2      912.39      875.34     11.64 o 
   2  -3   2      612.03      623.38      8.23 o 
   3  -3   2     2377.75     2444.62     27.05 o 
   4  -3   2      392.86      413.43      8.73 o 
   5  -3   2      112.26      121.29      4.30 o 
   6  -3   2      797.46      808.23     19.16 o 
   7  -3   2      335.26      357.96     11.62 o 
  -9  -2   2      351.84      365.79     21.19 o 
  -8  -2   2      229.11      223.90     13.22 o 
  -7  -2   2      379.27      376.65     16.39 o 
  -6  -2   2     1755.97     1836.27     29.85 o 
  -5  -2   2     2830.38     2935.02     35.16 o 
  -4  -2   2     1474.55     1503.12     19.74 o 
  -3  -2   2     2740.09     2895.31     33.58 o 
  -2  -2   2     1745.14     1694.80     20.11 o 
  -1  -2   2      880.96      898.76     13.90 o 
   0  -2   2     8931.42     8262.20    100.66 o 
   1  -2   2     2990.69     3137.91     38.03 o 
   2  -2   2      216.00      208.82      3.21 o 
   3  -2   2     2323.34     2295.60     25.26 o 
   4  -2   2       97.83       95.87      2.52 o 
   5  -2   2      877.14      820.53     22.16 o 
   6  -2   2      434.60      404.68     11.56 o 
   7  -2   2       92.26       85.04      5.29 o 
   8  -2   2      354.42      326.95     14.45 o 
  -9  -1   2       12.40        6.73      3.56 o 
  -8  -1   2      190.99      186.23      7.92 o 
  -7  -1   2      531.75      486.85     14.88 o 
  -6  -1   2      162.61      143.85      5.78 o 
  -5  -1   2     2445.85     2586.83     44.91 o 
  -4  -1   2       75.46       57.43      1.40 o 
  -3  -1   2      750.12      759.55     14.26 o 
  -2  -1   2     4086.76     4306.03     52.03 o 
  -1  -1   2     5387.94     4940.26     76.01 o 
   0  -1   2      613.04      623.92      7.20 o 
   1  -1   2     3114.99     3095.17     35.18 o 
   2  -1   2     3959.02     3983.14     42.30 o 
   3  -1   2     1820.45     1876.67     20.77 o 
   4  -1   2     2748.13     2817.17     30.75 o 
   5  -1   2      619.24      645.78     12.27 o 
   6  -1   2      708.51      708.30     29.18 o 
   7  -1   2      801.68      834.46     29.81 o 
   8  -1   2      129.51      134.35      9.78 o 
  -9   0   2      106.14      118.99      8.58 o 
  -8   0   2      254.10      268.88     14.73 o 
  -7   0   2      349.06      329.21     10.44 o 
  -6   0   2        8.36        4.71      1.73 o 
  -5   0   2     2335.73     2351.28     48.02 o 
  -4   0   2      883.50      882.75     12.52 o 
  -3   0   2     3117.62     3356.85     45.49 o 
  -2   0   2     1590.11     1589.31     21.99 o 
  -1   0   2       31.22       41.01      1.53 o 
   0   0   2     1684.99     1764.62     19.09 o 
   1   0   2     1486.53     1551.50     17.69 o 
   2   0   2      150.47      156.96      2.35 o 
   3   0   2     1312.82     1358.43     14.92 o 
   4   0   2       59.62       58.75      1.62 o 
   5   0   2        7.39        9.71      2.00 o 
   6   0   2      128.18      128.73      4.39 o 
   7   0   2      176.94      146.67      8.32 o 
   8   0   2        0.42        1.55      2.68 o 
  -8   1   2      140.62      132.55      6.68 o 
  -7   1   2      520.98      499.71     23.18 o 
  -6   1   2      701.82      645.99     15.67 o 
  -5   1   2     1147.72     1137.02     23.55 o 
  -4   1   2     2032.26     2172.16     25.32 o 
  -3   1   2     2706.19     2823.29     32.20 o 
  -2   1   2     6113.48     5951.86    179.55 o 
  -1   1   2    12464.09    11231.17    146.67 o 
   0   1   2      342.71      348.93      5.37 o 
   1   1   2    12992.17    11199.57    155.39 o 
   2   1   2     9665.47     8649.02    107.76 o 
   3   1   2     2255.64     2368.46     26.82 o 
   4   1   2     6554.18     6630.82     72.51 o 
   5   1   2     1362.70     1404.27     16.83 o 
   6   1   2     1007.87     1068.44     32.91 o 
   7   1   2     1262.43     1221.02     32.91 o 
   8   1   2      403.94      376.76     15.93 o 
   9   1   2      292.98      306.73     14.08 o 
  -8   2   2      155.44      166.12      7.75 o 
  -7   2   2       71.45       75.70      4.87 o 
  -6   2   2       53.63       50.11      4.73 o 
  -5   2   2      990.06     1021.11     21.67 o 
  -4   2   2        4.91        8.27      0.78 o 
  -3   2   2      883.25      879.01     13.08 o 
  -2   2   2     1305.16     1372.73     17.00 o 
  -1   2   2      230.61      272.39      3.74 o 
   0   2   2       13.74       21.18      1.07 o 
   1   2   2      944.63      981.96     15.18 o 
   2   2   2      165.13      170.63      2.88 o 
   3   2   2      396.56      485.89      6.57 o 
   4   2   2      116.06      123.63      2.78 o 
   5   2   2      615.29      614.41      9.26 o 
   6   2   2       64.93       64.67      2.13 o 
   7   2   2      114.64      101.60      6.78 o 
   8   2   2      185.17      193.99     10.23 o 
   9   2   2       24.81       21.60      4.89 o 
  -8   3   2        3.88        2.94      2.36 o 
  -7   3   2      266.54      263.79      9.38 o 
  -6   3   2      800.29      775.72     18.31 o 
  -5   3   2      249.92      249.70      8.75 o 
  -4   3   2     3678.66     3517.86     64.18 o 
  -3   3   2     1948.81     1891.56     26.60 o 
  -2   3   2     3225.40     3304.34     39.68 o 
  -1   3   2     9020.03     8438.69    111.06 o 
   0   3   2     1890.98     2008.06     32.81 o 
   1   3   2    11629.27    10155.28    123.07 o 
   2   3   2     6851.89     6432.48    107.58 o 
   3   3   2     3175.71     3169.04     31.90 o 
   4   3   2     5678.43     5893.14     61.87 o 
   5   3   2     2536.26     2567.80     32.43 o 
   6   3   2     1004.94     1025.86     21.14 o 
   7   3   2     1033.47     1002.04     27.91 o 
   8   3   2      758.66      752.68     23.55 o 
   9   3   2      172.91      166.33     16.66 o 
  -7   4   2        2.82        5.55      2.30 o 
  -6   4   2       81.01       71.55      4.51 o 
  -5   4   2       22.07       28.12      2.70 o 
  -4   4   2      181.03      168.06      5.81 o 
  -3   4   2       71.24       79.98      2.20 o 
  -2   4   2      141.83      156.14      2.67 o 
  -1   4   2      225.98      236.63      3.43 o 
   0   4   2     3628.08     3888.04    102.98 o 
   1   4   2       11.54       16.77      1.75 o 
   2   4   2       27.50       27.75      1.25 o 
   3   4   2       45.64       36.09      1.06 o 
   4   4   2      169.46      165.23      3.21 o 
   5   4   2      848.46      848.07     10.53 o 
   6   4   2       14.04       14.32      1.68 o 
   7   4   2       17.98       18.76      1.99 o 
   8   4   2      186.46      190.30      9.99 o 
   9   4   2        1.71        0.13      2.52 o 
  -7   5   2      322.47      330.26     11.13 o 
  -6   5   2      321.81      321.30     10.40 o 
  -5   5   2        9.20       12.36      2.63 o 
  -4   5   2     2095.67     2025.49     39.95 o 
  -3   5   2     1257.18     1245.07     20.53 o 
  -2   5   2     3074.76     3189.65     38.93 o 
  -1   5   2     6640.14     6467.41     87.22 o 
   0   5   2     3096.56     3139.30     41.04 o 
   1   5   2     2466.31     2431.25     31.96 o 
   2   5   2     3920.31     4109.74     50.60 o 
   3   5   2     4712.64     4854.05     55.40 o 
   4   5   2     2890.68     2928.13     37.04 o 
   5   5   2     3575.51     3566.38     45.11 o 
   6   5   2      318.41      318.05      5.66 o 
   7   5   2      461.17      464.78     10.01 o 
   8   5   2      749.60      731.41     36.58 o 
   9   5   2       69.99       62.38      9.60 o 
  -6   6   2       12.83        7.95      2.29 o 
  -5   6   2      187.13      182.77      9.62 o 
  -4   6   2      104.73       99.12      4.66 o 
  -3   6   2     1846.26     1808.89     29.15 o 
  -2   6   2      611.73      627.58      9.20 o 
  -1   6   2      164.75      162.16      2.95 o 
   0   6   2     2690.85     2692.50     35.70 o 
   1   6   2        0.84        4.82      1.03 o 
   2   6   2     1546.10     1648.75     23.91 o 
   3   6   2     2455.60     2489.04     44.27 o 
   4   6   2      119.23      120.34      3.36 o 
   5   6   2      405.34      391.84      7.01 o 
   6   6   2      355.13      340.93      8.80 o 
   7   6   2      219.26      235.58     10.01 o 
   8   6   2      128.94      127.11      7.26 o 
   9   6   2      128.15      140.13      8.83 o 
  -6   7   2      307.42      291.53     19.92 o 
  -5   7   2      321.90      335.27     23.72 o 
  -4   7   2      645.51      639.05     24.02 o 
  -3   7   2      412.71      417.72     14.27 o 
  -2   7   2      703.39      701.43     21.43 o 
  -1   7   2     3122.82     3028.27     40.53 o 
   0   7   2     6421.35     6598.15     85.40 o 
   1   7   2     1763.24     1750.48     26.62 o 
   2   7   2     2381.75     2467.19     50.08 o 
   3   7   2     1336.60     1368.09     42.14 o 
   4   7   2      817.67      850.09     18.16 o 
   5   7   2     4501.22     4561.85     67.73 o 
   6   7   2      389.05      392.59      8.18 o 
   7   7   2      290.83      304.95      6.51 o 
   8   7   2      299.07      294.76      9.79 o 
   9   7   2       30.56       29.18      4.61 o 
  -5   8   2      471.13      467.17     16.91 o 
  -4   8   2       10.76        9.10      2.74 o 
  -3   8   2      464.62      451.19     11.70 o 
  -2   8   2      515.12      493.99     14.08 o 
  -1   8   2     1203.58     1195.34     24.46 o 
   0   8   2     2505.69     2503.40     52.69 o 
   1   8   2      810.54      857.02     20.64 o 
   2   8   2      695.35      687.99     17.53 o 
   3   8   2      797.45      799.34     20.64 o 
   4   8   2      773.37      766.67     19.46 o 
   5   8   2      616.56      645.29     16.15 o 
   6   8   2     1546.14     1552.91     36.96 o 
   7   8   2      163.07      170.91      5.81 o 
   8   8   2       32.36       38.83      3.04 o 
   9   8   2      311.06      326.66     20.64 o 
  -4   9   2      134.40      146.41      8.53 o 
  -3   9   2      935.09      941.12     48.17 o 
  -2   9   2      167.29      160.58      6.23 o 
  -1   9   2      195.25      184.10      8.61 o 
   0   9   2     1741.68     1719.17     37.48 o 
   1   9   2      689.81      653.08     17.25 o 
   2   9   2     2487.84     2450.31     51.59 o 
   3   9   2     1371.12     1400.32     32.13 o 
   4   9   2      161.02      169.64      7.68 o 
   5   9   2      758.70      751.19     20.23 o 
   6   9   2      306.41      305.73     11.27 o 
   7   9   2      388.61      384.42     13.32 o 
   8   9   2      209.64      210.08      7.58 o 
  -3  10   2      374.28      375.34     42.55 o 
  -2  10   2      561.75      536.65     17.73 o 
  -1  10   2      127.64      110.35      7.01 o 
   0  10   2      289.41      274.79      9.90 o 
   1  10   2     2262.18     2251.44     58.85 o 
   2  10   2     1012.08      966.33     29.33 o 
   3  10   2      897.89      901.50     23.29 o 
   4  10   2      458.05      443.13     26.26 o 
   5  10   2        4.64        5.90      2.54 o 
   6  10   2     1187.31     1181.98     29.70 o 
   7  10   2      346.00      314.53     12.29 o 
   8  10   2      142.65      154.20      8.44 o 
  -2  11   2       23.98       23.48      4.17 o 
  -1  11   2      111.89      121.10      7.83 o 
   0  11   2      470.88      438.20     21.00 o 
   1  11   2        0.71        0.00      2.00 o 
   2  11   2       69.87       68.32      5.21 o 
   3  11   2      583.90      561.73     17.13 o 
   4  11   2      177.17      167.36      8.44 o 
   5  11   2      143.13      146.70      7.93 o 
   6  11   2      195.06      192.38      9.47 o 
   7  11   2        2.98        4.35      2.82 o 
   0  12   2      166.72      163.16      9.54 o 
   1  12   2      822.91      825.55     22.61 o 
   2  12   2      131.58      124.86      7.37 o 
   3  12   2      806.99      782.58     22.26 o 
   4  12   2     1034.65     1077.03     39.47 o 
   5  12   2       75.05       75.12      6.27 o 
   6  12   2      291.01      304.22     12.80 o 
   2  13   2        0.00        0.95      2.68 o 
   3  13   2       23.99       22.18      3.96 o 
   4  13   2       40.12       41.86      4.99 o 
   5  13   2        9.21        8.83      3.30 o 
  -5 -11   3        6.45       10.00      3.30 o 
  -4 -11   3        3.94        6.70      3.04 o 
  -3 -11   3       77.71       76.10      6.13 o 
  -2 -11   3        7.03        6.94      2.94 o 
  -1 -11   3        7.80        7.45      2.94 o 
  -7 -10   3      295.16      307.58     17.56 o 
  -6 -10   3      177.02      177.22      9.09 o 
  -5 -10   3      813.91      774.25     22.00 o 
  -4 -10   3      261.68      254.66     10.75 o 
  -3 -10   3      882.55      844.98     23.03 o 
  -2 -10   3     1193.37     1183.86     40.92 o 
  -1 -10   3      339.56      318.18     30.96 o 
   0 -10   3      827.80      788.60     27.52 o 
   1 -10   3      560.85      540.86     44.00 o 
  -7  -9   3        7.25        3.08      2.52 o 
  -6  -9   3        2.88        1.81      2.17 o 
  -5  -9   3        2.93        2.79      2.17 o 
  -4  -9   3        9.61       15.12      2.94 o 
  -3  -9   3        2.55        0.21      2.35 o 
  -2  -9   3      122.17      110.80      6.88 o 
  -1  -9   3      391.37      392.28     18.11 o 
   0  -9   3       24.45       22.83      3.39 o 
   1  -9   3       41.78       42.46      4.85 o 
   2  -9   3       51.53       54.24     11.77 o 
  -8  -8   3      800.95      822.44     32.59 o 
  -7  -8   3      659.54      679.03     27.52 o 
  -6  -8   3      102.44       99.53      9.23 o 
  -5  -8   3     1369.34     1318.20     31.66 o 
  -4  -8   3      970.05      930.52     23.43 o 
  -3  -8   3     1151.68     1122.96     27.14 o 
  -2  -8   3     1441.52     1432.45     33.02 o 
  -1  -8   3     1450.41     1413.38     32.37 o 
   0  -8   3     1320.29     1269.26     29.54 o 
   1  -8   3     1591.96     1599.86     30.25 o 
   2  -8   3      645.61      653.50     19.75 o 
   3  -8   3      473.17      474.59     16.29 o 
  -8  -7   3       15.04       17.31      5.61 o 
  -7  -7   3       18.12       20.52      3.30 o 
  -6  -7   3       91.50       95.81      4.88 o 
  -5  -7   3       43.93       44.39      3.39 o 
  -4  -7   3      632.29      610.01     18.53 o 
  -3  -7   3      111.42      111.96      5.63 o 
  -2  -7   3       47.89       40.80      3.56 o 
  -1  -7   3     1633.16     1489.27     33.02 o 
   0  -7   3      233.52      202.73     14.30 o 
   1  -7   3      503.51      493.02     14.71 o 
   2  -7   3      270.63      282.90     10.93 o 
   3  -7   3       22.07       29.41      6.70 o 
   4  -7   3      183.37      212.91     12.68 o 
  -9  -6   3       31.64       32.59      4.69 o 
  -8  -6   3      406.11      419.55     19.68 o 
  -7  -6   3      701.06      722.77     24.88 o 
  -6  -6   3      624.33      630.97     12.74 o 
  -5  -6   3     1221.55     1197.26     18.67 o 
  -4  -6   3      972.05      968.16     19.95 o 
  -3  -6   3      636.97      579.35     13.33 o 
  -2  -6   3     2169.11     2080.15     43.40 o 
  -1  -6   3     3690.56     3589.40     71.44 o 
   0  -6   3       86.78       78.54      4.33 o 
   1  -6   3     2049.04     1985.95     35.19 o 
   2  -6   3     1915.36     1861.48     33.32 o 
   3  -6   3      822.89      786.08     21.50 o 
   4  -6   3     1058.72     1045.61     42.37 o 
   5  -6   3       58.29       51.06      7.97 o 
  -9  -5   3       72.60       72.34      6.53 o 
  -8  -5   3       22.14       22.28      3.96 o 
  -7  -5   3      236.76      247.48      7.74 o 
  -6  -5   3      744.46      751.03     12.88 o 
  -5  -5   3        6.77       11.77      1.26 o 
  -4  -5   3     1248.43     1229.74     16.93 o 
  -3  -5   3      219.26      225.84      4.80 o 
  -2  -5   3      842.57      864.45     13.26 o 
  -1  -5   3     2588.55     2624.64     47.10 o 
   0  -5   3     1272.55     1340.69     20.94 o 
   1  -5   3     1011.59     1002.19     17.82 o 
   2  -5   3     1786.62     1766.52     27.40 o 
   3  -5   3      946.74      959.86     19.71 o 
   4  -5   3       33.01       39.83      3.55 o 
   5  -5   3      525.29      554.93     14.15 o 
   6  -5   3       66.93       83.14      6.78 o 
  -9  -4   3      243.16      228.51     11.77 o 
  -8  -4   3       50.90       56.90      7.97 o 
  -7  -4   3      261.12      282.86      7.82 o 
  -6  -4   3      827.13      801.21     13.93 o 
  -5  -4   3      268.31      285.30      5.56 o 
  -4  -4   3     1709.06     1689.12     22.24 o 
  -3  -4   3      132.16      134.92      3.10 o 
  -2  -4   3     1388.98     1315.82     18.88 o 
  -1  -4   3     2924.48     2830.23     46.02 o 
   0  -4   3       25.72       39.01      1.61 o 
   1  -4   3     2051.95     2099.97     26.60 o 
   2  -4   3      311.40      298.30      6.31 o 
   3  -4   3      199.58      195.06      4.49 o 
   4  -4   3     1185.75     1123.88     19.78 o 
   5  -4   3      508.88      493.39     10.96 o 
   6  -4   3       35.93       32.17      3.52 o 
  -9  -3   3      450.94      425.72     16.90 o 
  -8  -3   3        5.08        5.45      2.68 o 
  -7  -3   3      245.06      248.41      7.62 o 
  -6  -3   3     1050.15     1047.72     17.15 o 
  -5  -3   3     1155.04     1178.12     16.30 o 
  -4  -3   3     1844.76     1918.83     24.67 o 
  -3  -3   3     2407.48     2546.81     31.92 o 
  -2  -3   3     2363.17     2486.30     31.72 o 
  -1  -3   3     1814.49     1853.35     25.98 o 
   0  -3   3     9308.29     9326.35    157.72 o 
   1  -3   3     2221.77     2313.07     28.77 o 
   2  -3   3     4086.46     4148.36     50.55 o 
   3  -3   3     2197.76     2234.59     28.37 o 
   4  -3   3      645.66      657.39     12.65 o 
   5  -3   3     3061.73     3038.37     48.14 o 
   6  -3   3       71.11       75.01      4.80 o 
   7  -3   3       44.11       58.61      6.70 o 
  -9  -2   3      127.32      142.42      9.46 o 
  -8  -2   3        6.19        1.85      3.26 o 
  -7  -2   3      608.27      608.88     20.47 o 
  -6  -2   3      640.34      633.34     11.56 o 
  -5  -2   3       51.95       58.00      2.50 o 
  -4  -2   3     1751.02     1745.12     21.16 o 
  -3  -2   3        1.23        4.52      0.78 o 
  -2  -2   3      534.28      575.10      8.16 o 
  -1  -2   3      657.00      636.70      8.94 o 
   0  -2   3      183.74      199.65      6.78 o 
   1  -2   3      325.73      312.28      4.67 o 
   2  -2   3       20.46       12.52      1.54 o 
   3  -2   3       52.73       61.67      1.74 o 
   4  -2   3        3.59        7.21      0.96 o 
   5  -2   3      458.74      444.67      9.98 o 
   6  -2   3       15.76       19.02      2.78 o 
   7  -2   3      104.40       88.14      9.23 o 
  -9  -1   3      201.09      192.77     10.88 o 
  -8  -1   3      213.25      210.16     10.30 o 
  -7  -1   3      508.01      497.18     13.51 o 
  -6  -1   3      864.73      903.96     19.93 o 
  -5  -1   3     2086.20     2131.83     38.66 o 
  -4  -1   3     1563.97     1667.11     27.26 o 
  -3  -1   3    10847.19    10764.93    196.29 o 
  -2  -1   3     1889.08     1975.58     27.00 o 
  -1  -1   3     2040.91     2090.73     26.58 o 
   0  -1   3    22551.00    19167.94    265.98 o 
   1  -1   3     4156.44     4416.50     60.67 o 
   2  -1   3     7351.41     7247.46     80.78 o 
   3  -1   3     3077.95     3127.23     33.94 o 
   4  -1   3     2346.05     2485.15     29.16 o 
   5  -1   3     2816.04     2824.02     44.14 o 
   6  -1   3      948.32      948.55     17.61 o 
   7  -1   3      864.03      816.09     37.30 o 
   8  -1   3      187.13      193.35     10.76 o 
  -8   0   3       16.84       11.42      2.94 o 
  -7   0   3      145.62      163.23      6.89 o 
  -6   0   3       21.16       29.33      3.16 o 
  -5   0   3       12.64       14.37      1.30 o 
  -4   0   3      343.43      386.25      7.34 o 
  -3   0   3       51.00       64.44      1.99 o 
  -2   0   3       81.11       85.01      3.14 o 
  -1   0   3       18.10       18.61      0.76 o 
   0   0   3     1950.64     2085.78     24.15 o 
   1   0   3     1411.41     1469.65     23.33 o 
   2   0   3      278.25      288.03      4.24 o 
   3   0   3       88.89       99.07      2.21 o 
   4   0   3      464.36      497.01      7.61 o 
   5   0   3      400.74      403.94      6.78 o 
   6   0   3      322.44      329.18      7.99 o 
   7   0   3        0.20       -1.02      2.72 o 
   8   0   3        9.92       14.24      3.96 o 
  -8   1   3      831.44      804.38     27.15 o 
  -7   1   3      267.83      253.35      8.97 o 
  -6   1   3      362.48      352.57     10.29 o 
  -5   1   3     2500.11     2386.59     45.23 o 
  -4   1   3     1293.80     1341.89     19.54 o 
  -3   1   3    10367.74     9987.30    184.23 o 
  -2   1   3     1592.08     1546.22     23.57 o 
  -1   1   3     6613.63     6098.65    130.29 o 
   0   1   3     9455.85     8492.48    174.15 o 
   1   1   3     3524.34     3716.74     41.67 o 
   2   1   3     6120.92     6105.24    111.50 o 
   3   1   3     5791.18     5958.69     65.10 o 
   4   1   3     3405.52     3411.56     38.24 o 
   5   1   3      490.98      508.52      7.24 o 
   6   1   3     2957.76     3022.47     64.45 o 
   7   1   3      778.59      757.17     29.52 o 
   8   1   3      207.81      217.97     11.01 o 
  -8   2   3      124.80      105.23      6.15 o 
  -7   2   3      109.61       95.90      5.48 o 
  -6   2   3        0.06       -0.10      1.36 o 
  -5   2   3        0.16        0.97      1.22 o 
  -4   2   3      780.10      795.11     14.74 o 
  -3   2   3       49.86       53.54      2.87 o 
  -2   2   3     2034.05     2062.14     25.21 o 
  -1   2   3     1560.99     1651.54     26.83 o 
   0   2   3     2337.26     2416.22     37.84 o 
   1   2   3     3459.64     3573.77     45.04 o 
   2   2   3        2.06        5.42      0.54 o 
   3   2   3     3060.90     3158.68     35.22 o 
   4   2   3      883.97      907.92     11.34 o 
   5   2   3        5.93       10.29      0.91 o 
   6   2   3      478.41      506.35      7.59 o 
   7   2   3      250.14      260.35     11.26 o 
   8   2   3       75.62       75.67      6.66 o 
   9   2   3        2.47        1.92      3.04 o 
  -8   3   3      483.39      512.73     18.20 o 
  -7   3   3      162.26      170.58      7.30 o 
  -6   3   3      960.54      936.26     21.17 o 
  -5   3   3     2746.24     2617.73     49.61 o 
  -4   3   3      501.56      484.77     11.53 o 
  -3   3   3     3312.70     3318.28     36.74 o 
  -2   3   3     4436.13     4597.09     55.14 o 
  -1   3   3     8968.47     8389.95    105.21 o 
   0   3   3     2092.80     2125.99     34.88 o 
   1   3   3    10297.89     9015.52    149.07 o 
   2   3   3     1001.43     1048.01     12.69 o 
   3   3   3     5254.50     5442.79     56.33 o 
   4   3   3     2039.17     1973.71     23.66 o 
   5   3   3      133.74      136.52      3.48 o 
   6   3   3     3131.80     3112.26     45.85 o 
   7   3   3      137.40      127.45      5.38 o 
   8   3   3      366.29      309.07     13.19 o 
   9   3   3      356.74      333.69     14.72 o 
  -7   4   3      667.70      643.58     16.91 o 
  -6   4   3      323.80      303.38      9.96 o 
  -5   4   3      286.37      272.74      8.37 o 
  -4   4   3      742.80      693.00     15.57 o 
  -3   4   3      105.77      111.68      2.93 o 
  -2   4   3     5545.07     5754.77     59.09 o 
  -1   4   3     3863.66     4227.73     55.04 o 
   0   4   3      418.95      374.20      8.05 o 
   1   4   3     3391.08     3418.47     44.65 o 
   2   4   3      532.35      498.97      9.28 o 
   3   4   3     2180.55     2183.54     26.94 o 
   4   4   3     1842.03     1846.44     20.62 o 
   5   4   3     1955.00     1921.21     23.40 o 
   6   4   3      310.12      318.04      6.69 o 
   7   4   3      834.42      826.39     20.59 o 
   8   4   3      264.92      252.65     11.65 o 
   9   4   3      183.71      181.30     10.37 o 
  -7   5   3       31.72       42.04      4.10 o 
  -6   5   3      261.01      270.05     12.92 o 
  -5   5   3     1314.99     1279.70     34.80 o 
  -4   5   3     1622.09     1579.05     31.20 o 
  -3   5   3     2271.97     2234.14     34.75 o 
  -2   5   3     3410.78     3484.54     38.56 o 
  -1   5   3     1488.15     1510.09     17.69 o 
   0   5   3     1063.59     1098.89     17.07 o 
   1   5   3    13153.87    12105.15    156.77 o 
   2   5   3      906.57      929.83     13.48 o 
   3   5   3     5783.56     5909.11     72.42 o 
   4   5   3      454.68      434.83      8.25 o 
   5   5   3      119.76      128.45      3.35 o 
   6   5   3     1008.67     1012.74     14.48 o 
   7   5   3      177.96      168.88      4.88 o 
   8   5   3      261.70      235.14     15.39 o 
   9   5   3       68.94       69.87      6.53 o 
  -6   6   3      148.09      140.94      7.01 o 
  -5   6   3      514.49      495.95     13.19 o 
  -4   6   3     1579.38     1452.51     29.37 o 
  -3   6   3      287.42      296.14      6.80 o 
  -2   6   3     1046.12     1035.20     12.90 o 
  -1   6   3      522.69      520.94      8.94 o 
   0   6   3     2970.16     2971.54     39.22 o 
   1   6   3     2401.23     2453.21     32.48 o 
   2   6   3     3186.84     3101.56     41.38 o 
   3   6   3      342.64      316.96      5.88 o 
   4   6   3     1741.04     1696.04     27.30 o 
   5   6   3     2715.90     2614.81     36.50 o 
   6   6   3      213.27      224.18      5.01 o 
   7   6   3     1344.69     1348.55     21.57 o 
   8   6   3      421.02      411.34     11.75 o 
   9   6   3      342.39      329.71     20.28 o 
  -6   7   3       55.17       56.50      8.69 o 
  -5   7   3       61.76       67.26      4.55 o 
  -4   7   3      310.88      303.81     10.58 o 
  -3   7   3      322.57      323.81      7.55 o 
  -2   7   3     3245.51     3174.84     50.96 o 
  -1   7   3     1482.14     1518.18     18.37 o 
   0   7   3       71.24       66.28      1.89 o 
   1   7   3     1242.91     1302.02     18.20 o 
   2   7   3      392.23      397.53      8.33 o 
   3   7   3     2529.93     2696.22     34.55 o 
   4   7   3      667.39      671.96     11.38 o 
   5   7   3      421.09      448.80      9.62 o 
   6   7   3        8.82       10.98      1.68 o 
   7   7   3      249.52      237.22      8.19 o 
   8   7   3       16.38       14.16      3.03 o 
   9   7   3       16.39       14.32      3.82 o 
  -5   8   3       38.75       34.46      4.26 o 
  -4   8   3      463.33      476.76     15.91 o 
  -3   8   3      985.04      967.48     36.58 o 
  -2   8   3      763.16      719.53     15.82 o 
  -1   8   3     1500.08     1489.99     23.92 o 
   0   8   3     1421.00     1437.29     25.96 o 
   1   8   3       24.31       18.51      2.42 o 
   2   8   3     3840.21     3841.41     76.69 o 
   3   8   3      522.91      555.55     18.18 o 
   4   8   3     2066.29     2099.56     33.10 o 
   5   8   3     1311.78     1314.78     22.34 o 
   6   8   3      139.80      139.61      5.04 o 
   7   8   3      506.85      544.47      9.78 o 
   8   8   3      522.03      524.41     10.54 o 
   9   8   3      204.61      215.96     11.38 o 
  -4   9   3      149.15      145.36      8.00 o 
  -3   9   3       43.53       44.55      9.96 o 
  -2   9   3      134.55      123.89      5.28 o 
  -1   9   3      235.45      242.51      7.47 o 
   0   9   3      134.78      118.02      5.87 o 
   1   9   3      413.84      429.76     12.77 o 
   2   9   3       32.39       35.52      7.06 o 
   3   9   3      197.75      183.29      7.68 o 
   4   9   3      285.88      283.60     10.23 o 
   5   9   3      213.45      213.47     15.75 o 
   6   9   3      200.38      207.91      9.05 o 
   7   9   3      157.56      171.51      7.12 o 
   8   9   3      100.14       96.11      4.58 o 
  -3  10   3      450.46      440.52     36.58 o 
  -2  10   3       59.32       65.46      4.13 o 
  -1  10   3     1347.59     1276.37     32.79 o 
   0  10   3     1824.60     1732.59     38.37 o 
   1  10   3      327.13      315.23     10.98 o 
   2  10   3     1587.27     1595.01     36.08 o 
   3  10   3       58.92       51.23      4.48 o 
   4  10   3     1213.68     1208.88     29.31 o 
   5  10   3     1164.30     1087.81     27.27 o 
   6  10   3      544.73      549.39     28.97 o 
   7  10   3      110.45      104.09      9.42 o 
   8  10   3      413.68      429.19     12.12 o 
  -2  11   3        1.08        4.53      2.82 o 
  -1  11   3        8.74        8.88      2.94 o 
   0  11   3       34.94       48.89      6.88 o 
   1  11   3       26.04       33.76      3.91 o 
   2  11   3       57.20       48.39      4.48 o 
   3  11   3      200.49      216.40     10.68 o 
   4  11   3       18.05       23.63      3.59 o 
   5  11   3      126.92      129.07      7.55 o 
   6  11   3      203.49      194.13      9.46 o 
   7  11   3        4.17        2.72      2.56 o 
  -1  12   3      326.20      301.52     13.20 o 
   0  12   3      571.82      548.48     22.82 o 
   1  12   3      248.61      236.22     10.20 o 
   2  12   3      755.57      714.56     20.47 o 
   3  12   3      590.84      597.03     18.28 o 
   4  12   3      276.69      283.66     11.77 o 
   5  12   3      158.46      171.35      9.07 o 
   6  12   3      680.92      686.19     34.40 o 
   7  12   3      135.06      134.52      8.44 o 
   1  13   3      159.55      163.33     13.40 o 
   2  13   3        0.44       -2.10      2.34 o 
   3  13   3      262.59      235.53     11.05 o 
   4  13   3       33.24       30.94      4.48 o 
   5  13   3       18.43       19.87      4.10 o 
  -3 -11   4      256.10      257.26     11.49 o 
  -6 -10   4      318.05      327.57     12.93 o 
  -5 -10   4      303.31      261.90     11.38 o 
  -4 -10   4     1052.19     1036.06     27.53 o 
  -3 -10   4      876.29      849.04     23.55 o 
  -2 -10   4      397.46      388.75     13.91 o 
  -1 -10   4      434.55      443.38     15.20 o 
   0 -10   4      842.49      843.18     41.65 o 
  -7  -9   4       27.85       24.26      5.79 o 
  -6  -9   4       26.82       31.27     11.77 o 
  -5  -9   4      379.35      379.68     13.44 o 
  -4  -9   4      107.75      109.13      6.66 o 
  -3  -9   4     1204.52     1135.64     28.55 o 
  -2  -9   4       16.43       19.47      3.30 o 
  -1  -9   4       64.73       62.95      7.97 o 
   0  -9   4      394.74      399.21     11.44 o 
   1  -9   4      251.75      253.21     11.39 o 
   2  -9   4      166.64      170.40      9.46 o 
  -8  -8   4       74.31       62.29      7.97 o 
  -7  -8   4       63.33       66.27      7.61 o 
  -6  -8   4      310.46      317.58     11.78 o 
  -5  -8   4      599.43      568.21     16.90 o 
  -4  -8   4       81.26       81.67      5.63 o 
  -3  -8   4     1407.22     1383.18     32.52 o 
  -2  -8   4      740.47      692.49     23.00 o 
  -1  -8   4      754.75      708.12     25.35 o 
   0  -8   4     1136.71     1115.81     26.99 o 
   1  -8   4       47.27       49.47      4.87 o 
   2  -8   4      848.71      896.18     25.00 o 
   3  -8   4      116.69      120.91      7.78 o 
  -8  -7   4      462.34      478.58     16.55 o 
  -7  -7   4       29.65       36.39      4.22 o 
  -6  -7   4      212.65      226.16      9.22 o 
  -5  -7   4      919.88      870.21     20.48 o 
  -4  -7   4      459.22      457.17     12.13 o 
  -3  -7   4     1059.20     1066.17     25.73 o 
  -2  -7   4     1619.73     1555.68     34.82 o 
  -1  -7   4     1892.43     1943.96     41.85 o 
   0  -7   4       43.57       46.46      3.82 o 
   1  -7   4     1009.55     1067.25     21.46 o 
   2  -7   4      105.68      114.21      6.64 o 
   3  -7   4      832.12      899.88     24.85 o 
   4  -7   4      331.38      348.33     13.35 o 
  -8  -6   4      272.13      286.46     15.37 o 
  -7  -6   4        5.45        6.35      2.01 o 
  -6  -6   4      229.33      233.06      6.02 o 
  -5  -6   4      271.42      269.90      8.39 o 
  -4  -6   4        5.95       11.01      1.99 o 
  -3  -6   4     2094.82     1963.75     36.71 o 
  -2  -6   4        1.54       30.06      4.35 o 
  -1  -6   4       71.08       72.35      4.33 o 
   0  -6   4     1196.47     1188.63     26.99 o 
   1  -6   4      764.45      734.79     15.58 o 
   2  -6   4       44.56       44.85      3.74 o 
   3  -6   4       15.17       18.27      3.13 o 
   4  -6   4      107.75      113.44      6.90 o 
   5  -6   4        2.15        5.43      4.35 o 
  -9  -5   4       94.47      101.41      7.81 o 
  -8  -5   4      362.86      367.75     15.93 o 
  -7  -5   4      482.32      498.21     11.56 o 
  -6  -5   4      743.64      723.01     14.66 o 
  -5  -5   4     1182.88     1182.07     18.44 o 
  -4  -5   4     1953.62     1992.28     28.60 o 
  -3  -5   4      914.75      949.76     15.81 o 
  -2  -5   4     5799.47     5899.79     71.72 o 
  -1  -5   4     2905.22     3023.70     60.55 o 
   0  -5   4     1145.79     1147.93     25.73 o 
   1  -5   4     6754.08     6805.63    131.93 o 
   2  -5   4       82.00       94.72      4.04 o 
   3  -5   4     1366.73     1393.88     33.40 o 
   4  -5   4      730.54      759.95     20.99 o 
   5  -5   4      394.74      389.99     13.81 o 
  -9  -4   4       16.85       13.00      3.71 o 
  -8  -4   4      587.11      613.09     19.95 o 
  -7  -4   4       23.39       26.27      2.53 o 
  -6  -4   4       68.90       75.05      3.21 o 
  -5  -4   4       35.16       30.21      1.78 o 
  -4  -4   4       26.62       31.87      1.63 o 
  -3  -4   4      641.77      624.27     10.33 o 
  -2  -4   4       45.44       54.54      3.46 o 
  -1  -4   4       20.68       28.91      1.77 o 
   0  -4   4        3.19        6.39      1.08 o 
   1  -4   4      253.61      257.48      4.80 o 
   2  -4   4      192.40      198.53      5.75 o 
   3  -4   4     1255.46     1250.80     20.41 o 
   4  -4   4       63.02       67.16      3.96 o 
   5  -4   4      452.18      471.78     10.82 o 
   6  -4   4       92.89      105.05     10.86 o 
  -9  -3   4      136.81      158.86      9.60 o 
  -8  -3   4      185.77      181.84      9.58 o 
  -7  -3   4     1571.08     1577.82     38.84 o 
  -6  -3   4      348.09      352.00      7.69 o 
  -5  -3   4     1628.31     1683.71     22.40 o 
  -4  -3   4     3981.74     4015.09     49.66 o 
  -3  -3   4      982.66      981.21     13.53 o 
  -2  -3   4     9016.21     8836.14    116.08 o 
  -1  -3   4     3510.86     3533.33     46.16 o 
   0  -3   4     4167.93     4325.68     62.46 o 
   1  -3   4     5470.37     5580.49     67.39 o 
   2  -3   4     1921.14     2083.80     26.58 o 
   3  -3   4     4590.78     4708.15     68.13 o 
   4  -3   4     1183.65     1172.53     20.45 o 
   5  -3   4      660.61      680.22     13.72 o 
   6  -3   4      163.83      163.53      8.83 o 
   7  -3   4      986.22     1033.70     30.08 o 
  -9  -2   4        4.91        0.62      2.68 o 
  -8  -2   4       81.45       81.80      6.50 o 
  -7  -2   4       85.84       78.66      4.23 o 
  -6  -2   4       19.93       22.75      1.90 o 
  -5  -2   4        0.03        1.44      0.86 o 
  -4  -2   4        1.28        1.99      0.59 o 
  -3  -2   4      811.12      863.84     16.16 o 
  -2  -2   4      446.76      425.91      6.52 o 
  -1  -2   4       22.44       14.01      0.87 o 
   0  -2   4     1751.94     1970.88     23.42 o 
   1  -2   4       11.94       12.73      0.86 o 
   2  -2   4     1430.10     1408.98     18.38 o 
   3  -2   4      462.75      462.72      6.88 o 
   4  -2   4      682.93      706.56     11.39 o 
   5  -2   4        8.36        9.97      1.64 o 
   6  -2   4       59.79       77.40      9.96 o 
   7  -2   4      143.75      146.92      8.96 o 
  -9  -1   4      254.88      250.81     12.54 o 
  -8  -1   4       54.90       51.67      4.31 o 
  -7  -1   4     1674.66     1669.25     47.74 o 
  -6  -1   4      582.13      569.70     14.07 o 
  -5  -1   4     2905.03     3055.12     46.79 o 
  -4  -1   4     1288.44     1331.48     26.46 o 
  -3  -1   4      861.60      856.19     12.36 o 
  -2  -1   4     6327.16     6389.56     76.94 o 
  -1  -1   4     6644.07     6499.95    124.14 o 
   0  -1   4     4954.58     5034.33     57.51 o 
   1  -1   4      936.92      912.12     13.12 o 
   2  -1   4     7501.67     7987.40     94.89 o 
   3  -1   4     1402.74     1482.21     18.00 o 
   4  -1   4     2021.38     2072.96     24.79 o 
   5  -1   4     2356.17     2410.02     38.40 o 
   6  -1   4      190.59      191.18      6.82 o 
   7  -1   4      595.68      571.94     19.59 o 
   8  -1   4       43.03       46.37      5.76 o 
  -8   0   4      210.07      194.65      8.27 o 
  -7   0   4       19.98       20.55      2.82 o 
  -6   0   4      498.81      498.40     12.82 o 
  -5   0   4      105.66      101.90      3.44 o 
  -4   0   4       43.49       41.76      1.82 o 
  -3   0   4     2811.97     2924.22     38.35 o 
  -2   0   4      134.82      143.81      2.87 o 
  -1   0   4     4199.30     4297.12     55.23 o 
   0   0   4     4133.29     4403.58     50.33 o 
   1   0   4      558.07      551.07      7.89 o 
   2   0   4     3931.03     4047.60     50.62 o 
   3   0   4      652.39      664.15      9.48 o 
   4   0   4      896.91      881.74     12.43 o 
   5   0   4      235.80      248.46      4.65 o 
   6   0   4     1527.53     1612.80     31.02 o 
   7   0   4       11.14       11.72      3.19 o 
   8   0   4      433.09      453.34     17.41 o 
  -8   1   4        1.01        3.39      2.96 o 
  -7   1   4      883.09      866.76     20.41 o 
  -6   1   4      928.83      888.15     19.98 o 
  -5   1   4     2051.05     2026.66     39.09 o 
  -4   1   4     1907.56     1927.15     31.09 o 
  -3   1   4     4898.31     5021.67     67.65 o 
  -2   1   4      112.42      116.01      2.39 o 
  -1   1   4     6390.52     5993.52    168.37 o 
   0   1   4     3260.80     3351.20     44.48 o 
   1   1   4     1809.69     1824.76     21.36 o 
   2   1   4     8857.19     8166.88    200.34 o 
   3   1   4      196.76      225.82      3.71 o 
   4   1   4     4040.55     4241.23     47.34 o 
   5   1   4     1972.03     2010.18     23.66 o 
   6   1   4      137.12      141.62      5.59 o 
   7   1   4      273.91      279.73     13.94 o 
   8   1   4      280.13      283.98     12.93 o 
  -8   2   4      114.00      105.64      6.17 o 
  -7   2   4       40.82       47.55      3.94 o 
  -6   2   4     1402.21     1396.96     29.05 o 
  -5   2   4      313.88      293.53      8.47 o 
  -4   2   4     1397.14     1421.19     20.63 o 
  -3   2   4     2631.71     2739.17     41.89 o 
  -2   2   4       52.11       39.84      1.22 o 
  -1   2   4     2160.62     2238.21     29.34 o 
   0   2   4     7612.51     6867.26    143.91 o 
   1   2   4     7014.52     6670.11    153.93 o 
   2   2   4     3809.11     3945.08     51.77 o 
   3   2   4     5056.10     5007.52     52.47 o 
   4   2   4     1375.05     1392.78     17.89 o 
   5   2   4     2199.08     2287.53     26.66 o 
   6   2   4     2089.77     2069.22     26.37 o 
   7   2   4       11.11       12.60      2.11 o 
   8   2   4     1521.21     1509.89     61.02 o 
  -8   3   4      235.26      252.18     10.98 o 
  -7   3   4      680.74      664.27     17.17 o 
  -6   3   4      407.93      409.04     11.62 o 
  -5   3   4      197.58      204.63      6.94 o 
  -4   3   4     1822.54     1828.46     35.12 o 
  -3   3   4     4479.16     4706.93     51.72 o 
  -2   3   4      153.91      151.43      2.69 o 
  -1   3   4     8561.85     8294.08    295.28 o 
   0   3   4      725.52      715.22      9.82 o 
   1   3   4     2435.41     2520.96     32.32 o 
   2   3   4     2923.08     2886.76     32.23 o 
   3   3   4        2.86        4.90      0.64 o 
   4   3   4     1931.73     2037.63     25.93 o 
   5   3   4      468.98      481.48      7.12 o 
   6   3   4      803.82      790.15     12.28 o 
   7   3   4       90.01       85.54      4.47 o 
   8   3   4      330.19      305.42     13.32 o 
   9   3   4       15.60       17.37      7.61 o 
  -7   4   4       34.40       33.15      3.57 o 
  -6   4   4      232.77      214.59      7.99 o 
  -5   4   4       54.75       44.17      3.20 o 
  -4   4   4     1698.28     1661.40     32.38 o 
  -3   4   4     1668.65     1705.37     21.49 o 
  -2   4   4     3191.93     3218.57     33.53 o 
  -1   4   4      241.94      203.58      3.84 o 
   0   4   4     3086.49     2956.69     41.44 o 
   1   4   4     1945.98     1820.84     26.98 o 
   2   4   4     3843.55     3793.95     50.02 o 
   3   4   4     9227.93     8990.77     97.99 o 
   4   4   4     1126.83     1088.80     14.57 o 
   5   4   4     2436.30     2506.15     32.32 o 
   6   4   4     2396.80     2347.95     33.19 o 
   7   4   4      995.58     1021.62     19.88 o 
   8   4   4      692.33      676.48     22.02 o 
   9   4   4       65.00       63.97      6.53 o 
  -7   5   4       35.92       39.77      3.88 o 
  -6   5   4      680.45      675.98     20.18 o 
  -5   5   4      249.62      253.04     17.56 o 
  -4   5   4      228.03      226.18      7.24 o 
  -3   5   4      311.40      313.51      6.04 o 
  -2   5   4       60.43       61.82      1.75 o 
  -1   5   4     1251.13     1346.09     16.87 o 
   0   5   4     1303.36     1341.45     23.29 o 
   1   5   4      905.07      928.53     13.39 o 
   2   5   4       18.05       28.57      1.60 o 
   3   5   4      340.38      317.73      5.31 o 
   4   5   4        2.89        3.38      0.67 o 
   5   5   4      185.60      185.17      5.12 o 
   6   5   4      330.29      323.17      6.97 o 
   7   5   4       41.84       42.43      2.52 o 
   8   5   4      520.69      473.68     16.90 o 
   9   5   4        3.47        3.12      3.80 o 
  -6   6   4      396.69      366.84     11.49 o 
  -5   6   4      792.13      748.53     28.69 o 
  -4   6   4      190.56      177.83      8.11 o 
  -3   6   4      125.51      109.14      5.26 o 
  -2   6   4     5196.80     5302.90     54.97 o 
  -1   6   4      498.69      537.67      8.61 o 
   0   6   4     3253.81     3230.28     47.45 o 
   1   6   4     1348.04     1318.09     18.55 o 
   2   6   4     1982.54     1962.92     26.92 o 
   3   6   4     3093.08     3014.94     38.09 o 
   4   6   4     2275.91     2292.93     35.39 o 
   5   6   4     1068.67     1094.52     16.61 o 
   6   6   4     1445.31     1470.08     21.72 o 
   7   6   4     1395.48     1354.15     21.20 o 
   8   6   4      299.10      301.26     11.66 o 
   9   6   4      642.18      623.72     29.15 o 
  -6   7   4       16.03       14.57      3.82 o 
  -5   7   4        1.87        4.09      1.99 o 
  -4   7   4       98.86      104.30      7.26 o 
  -3   7   4      281.28      266.26      7.74 o 
  -2   7   4       40.36       33.65      3.08 o 
  -1   7   4      768.27      801.20     10.28 o 
   0   7   4      663.22      652.09     19.43 o 
   1   7   4      133.98      132.06      6.57 o 
   2   7   4       41.56       40.48      1.61 o 
   3   7   4      251.06      275.70      5.11 o 
   4   7   4     1397.29     1399.00     24.93 o 
   5   7   4       64.97       66.16      3.55 o 
   6   7   4       15.15       18.79      2.13 o 
   7   7   4      150.02      152.85      4.43 o 
   8   7   4        6.40        6.31      1.87 o 
   9   7   4       59.47       65.83      6.64 o 
  -5   8   4      527.03      518.00     17.63 o 
  -4   8   4      366.79      343.18     12.70 o 
  -3   8   4      669.00      631.73     18.60 o 
  -2   8   4     1953.95     1943.58     36.54 o 
  -1   8   4       98.94      101.34      5.68 o 
   0   8   4     2446.66     2379.10     29.55 o 
   1   8   4     2521.76     2653.83     35.62 o 
   2   8   4     1430.61     1422.36     22.53 o 
   3   8   4     1446.93     1430.29     21.46 o 
   4   8   4     2605.50     2663.25     41.19 o 
   5   8   4      105.04      101.54      4.12 o 
   6   8   4     1413.19     1403.31     21.36 o 
   7   8   4      913.34      905.69     14.22 o 
   8   8   4       76.54       71.62      3.58 o 
   9   8   4      672.33      631.77     21.77 o 
  -4   9   4       68.60       55.01      5.61 o 
  -3   9   4        9.76       10.85      2.52 o 
  -2   9   4        9.83       10.45      3.32 o 
  -1   9   4      258.29      257.10      9.39 o 
   0   9   4        0.22        2.16      1.28 o 
   1   9   4     1455.84     1449.92     32.39 o 
   2   9   4        1.39        2.17      1.65 o 
   3   9   4        8.22       11.09      2.42 o 
   4   9   4      936.66      943.25     19.82 o 
   5   9   4      406.45      381.84      8.95 o 
   6   9   4       48.99       51.10      3.25 o 
   7   9   4      393.08      391.33      8.71 o 
   8   9   4       91.75       92.43      4.60 o 
  -3  10   4      123.36      122.66      7.10 o 
  -2  10   4      706.47      653.88     15.62 o 
  -1  10   4      801.48      796.42     22.97 o 
   0  10   4      356.03      337.26     11.23 o 
   1  10   4      749.76      782.03     20.47 o 
   2  10   4     1013.93      988.63     50.52 o 
   3  10   4      973.89      977.52     24.58 o 
   4  10   4     1314.91     1314.27     31.49 o 
   5  10   4      144.64      140.69     18.83 o 
   6  10   4      703.30      674.97     19.72 o 
   7  10   4      230.19      245.85     14.30 o 
   8  10   4      119.09      111.18      9.05 o 
  -2  11   4        3.00        2.84      2.14 o 
  -1  11   4      467.99      452.55     16.30 o 
   0  11   4      185.38      191.58     12.68 o 
   1  11   4      154.45      156.16      7.78 o 
   2  11   4      195.57      206.06      9.07 o 
   3  11   4      661.28      656.86     18.81 o 
   4  11   4       36.02       31.71      4.10 o 
   5  11   4      570.97      595.64     18.42 o 
   6  11   4      109.16      116.79      7.43 o 
   7  11   4      280.59      258.57     16.30 o 
  -1  12   4      267.91      256.31     14.85 o 
   0  12   4        0.92        6.62      3.19 o 
   1  12   4      559.19      559.93     21.37 o 
   2  12   4      280.56      269.47     13.22 o 
   3  12   4       22.23       22.59      4.07 o 
   4  12   4      575.57      591.09     18.55 o 
   5  12   4      473.50      444.65     15.87 o 
   6  12   4        1.51       -1.97      3.08 o 
   7  12   4       67.17       57.89      5.87 o 
   1  13   4       84.06       92.71     10.14 o 
   2  13   4      743.33      791.56     22.75 o 
   3  13   4      322.24      316.78     12.80 o 
   4  13   4       13.90       12.65      3.71 o 
   5  13   4      976.81      938.19     43.10 o 
  -5 -10   5      482.21      472.41     16.52 o 
  -4 -10   5      100.73      106.62      7.29 o 
  -3 -10   5       16.24       16.51      3.71 o 
  -2 -10   5      544.48      562.11     18.30 o 
  -1 -10   5       54.90       57.92      5.62 o 
  -6  -9   5      570.75      536.97     17.41 o 
  -5  -9   5      758.62      735.76     48.53 o 
  -4  -9   5       66.67       68.77      5.79 o 
  -3  -9   5      605.13      590.41     21.19 o 
  -2  -9   5      130.08      145.16     10.32 o 
  -1  -9   5     1010.23      978.87     25.83 o 
   0  -9   5      260.13      276.61      9.47 o 
   1  -9   5      336.47      336.35     13.68 o 
  -7  -8   5      317.10      311.09     17.38 o 
  -6  -8   5       17.45       14.13      3.33 o 
  -5  -8   5      100.00       95.94      6.15 o 
  -4  -8   5      231.59      214.38      9.34 o 
  -3  -8   5      180.23      169.32      8.18 o 
  -2  -8   5        1.94        1.63      2.05 o 
  -1  -8   5      132.24      133.83      6.90 o 
   0  -8   5        2.71        8.28      2.38 o 
   1  -8   5        0.53       -1.91      1.91 o 
   2  -8   5       97.60       96.69      6.90 o 
  -8  -7   5      114.51      130.37     10.50 o 
  -7  -7   5      276.63      286.82     15.93 o 
  -6  -7   5     1494.87     1480.45     34.57 o 
  -5  -7   5      297.78      309.89     17.38 o 
  -4  -7   5     1416.81     1369.36     31.88 o 
  -3  -7   5     3817.91     3741.19     76.18 o 
  -2  -7   5       48.87       56.45      4.48 o 
  -1  -7   5     1486.26     1507.29     34.17 o 
   0  -7   5     1193.16     1238.64     38.21 o 
   1  -7   5     1120.09     1167.73     23.49 o 
   2  -7   5      802.52      798.41     22.61 o 
   3  -7   5      569.90      590.40     18.76 o 
  -8  -6   5        8.59        8.09      2.94 o 
  -7  -6   5       48.47       48.52      4.73 o 
  -6  -6   5       24.04       24.67      3.33 o 
  -5  -6   5       27.21       25.01      2.75 o 
  -4  -6   5        1.13        0.77      1.43 o 
  -3  -6   5       17.66       15.30      2.25 o 
  -2  -6   5      211.27      208.51      7.94 o 
  -1  -6   5     1377.89     1419.43     32.01 o 
   0  -6   5      846.62      865.04     21.49 o 
   1  -6   5       59.21       50.98      3.30 o 
   2  -6   5       15.99       26.34      4.33 o 
   3  -6   5      365.00      351.71     12.77 o 
   4  -6   5        4.28        2.48      2.68 o 
  -8  -5   5      263.54      287.99     12.54 o 
  -7  -5   5      259.43      266.42      8.76 o 
  -6  -5   5     1219.99     1222.86     22.48 o 
  -5  -5   5      324.45      324.36      7.00 o 
  -4  -5   5     2971.75     3008.92     42.12 o 
  -3  -5   5     2707.51     2605.88     39.45 o 
  -2  -5   5     1314.84     1334.88     22.76 o 
  -1  -5   5     3212.07     3198.66     64.53 o 
   0  -5   5     2257.09     2313.69     48.01 o 
   1  -5   5      976.87     1055.42     20.64 o 
   2  -5   5     1577.40     1669.15     30.54 o 
   3  -5   5     1977.89     1993.95     45.77 o 
   4  -5   5      130.93      127.17      7.01 o 
   5  -5   5      802.52      812.78     23.05 o 
  -8  -4   5      107.94       88.24      6.64 o 
  -7  -4   5       56.85       57.09      4.21 o 
  -6  -4   5       11.37       11.09      1.71 o 
  -5  -4   5      278.84      290.94      5.89 o 
  -4  -4   5      173.03      202.34      4.48 o 
  -3  -4   5      114.46      119.16      3.42 o 
  -2  -4   5     1339.61     1301.62     19.33 o 
  -1  -4   5        1.55        2.82      1.64 o 
   0  -4   5     1598.89     1595.58     24.98 o 
   1  -4   5       83.72       88.75      3.16 o 
   2  -4   5      690.85      727.61     12.99 o 
   3  -4   5      757.86      759.74     13.75 o 
   4  -4   5      278.82      285.49      8.68 o 
   5  -4   5        8.53        9.17      2.30 o 
   6  -4   5      228.70      240.83     16.30 o 
  -8  -3   5      158.39      154.95      8.71 o 
  -7  -3   5      348.19      342.01     10.59 o 
  -6  -3   5      564.96      588.59     11.20 o 
  -5  -3   5      992.07      996.41     16.33 o 
  -4  -3   5     1316.32     1331.68     18.18 o 
  -3  -3   5     1584.87     1485.67     19.76 o 
  -2  -3   5     5021.98     5128.06     68.40 o 
  -1  -3   5      501.78      479.26      7.44 o 
   0  -3   5     4345.70     4463.76     64.80 o 
   1  -3   5     1714.18     1789.84     23.14 o 
   2  -3   5     1621.29     1660.84     21.85 o 
   3  -3   5     1524.08     1568.44     24.81 o 
   4  -3   5      508.00      542.66     12.94 o 
   5  -3   5      771.81      772.76     17.41 o 
   6  -3   5      286.42      278.51     13.66 o 
  -8  -2   5      100.76       94.04      7.16 o 
  -7  -2   5      161.32      156.23      6.76 o 
  -6  -2   5      132.65      130.98      4.25 o 
  -5  -2   5     1535.22     1506.35     22.99 o 
  -4  -2   5      439.68      480.21      7.76 o 
  -3  -2   5      522.87      557.31      8.37 o 
  -2  -2   5     4917.99     5015.90     66.43 o 
  -1  -2   5     3252.90     3526.05     43.38 o 
   0  -2   5     1053.91      985.99     13.37 o 
   1  -2   5     1312.55     1314.74     18.61 o 
   2  -2   5     3288.46     3317.57     40.99 o 
   3  -2   5      369.47      355.20      6.29 o 
   4  -2   5     2944.29     2960.44     44.27 o 
   5  -2   5      126.88      136.31      6.01 o 
   6  -2   5      361.10      374.11     13.40 o 
   7  -2   5      234.53      254.20     12.16 o 
  -8  -1   5      704.78      716.92     18.60 o 
  -7  -1   5      466.20      463.09     12.95 o 
  -6  -1   5       28.73       26.44      2.02 o 
  -5  -1   5     1901.54     1869.51     27.74 o 
  -4  -1   5      281.91      286.67      4.85 o 
  -3  -1   5     2171.04     2185.53     27.61 o 
  -2  -1   5     3774.46     3784.22     46.35 o 
  -1  -1   5       17.35       23.41      1.16 o 
   0  -1   5     8303.45     8427.59     95.52 o 
   1  -1   5      817.34      857.75     11.75 o 
   2  -1   5     1377.72     1419.19     19.23 o 
   3  -1   5     1611.94     1577.63     20.65 o 
   4  -1   5     1238.54     1308.45     16.67 o 
   5  -1   5       19.32       29.06      4.33 o 
   6  -1   5      864.10      847.66     22.68 o 
   7  -1   5      168.04      148.83      8.96 o 
  -8   0   5      331.73      330.63     11.22 o 
  -7   0   5      169.46      179.61      7.29 o 
  -6   0   5      215.93      200.40      7.25 o 
  -5   0   5      749.19      772.20     15.76 o 
  -4   0   5     2378.71     2530.19     36.31 o 
  -3   0   5      878.82      858.90     12.47 o 
  -2   0   5     5491.53     5701.82     68.90 o 
  -1   0   5     9522.67     8860.63    203.60 o 
   0   0   5     2744.51     2934.62     34.18 o 
   1   0   5    10777.30    10292.11    239.06 o 
   2   0   5     2377.57     2329.12     27.45 o 
   3   0   5     1222.31     1234.67     15.52 o 
   4   0   5     6264.61     6283.10     70.86 o 
   5   0   5      650.37      668.39     12.23 o 
   6   0   5     1271.88     1292.85     40.37 o 
   7   0   5      571.15      603.58     28.25 o 
   8   0   5       52.63       58.47      6.27 o 
  -8   1   5      502.65      512.08     14.84 o 
  -7   1   5      121.26      124.00      6.03 o 
  -6   1   5      374.01      356.49     13.88 o 
  -5   1   5     1578.61     1606.77     31.91 o 
  -4   1   5       55.69       66.02      2.42 o 
  -3   1   5     1090.98     1087.10     15.27 o 
  -2   1   5     2607.68     2637.44     34.70 o 
  -1   1   5      522.59      505.22      7.57 o 
   0   1   5     1313.34     1316.90     18.93 o 
   1   1   5      125.86      109.14      2.21 o 
   2   1   5     2814.11     3059.55     42.53 o 
   3   1   5     1505.47     1593.51     20.81 o 
   4   1   5     1302.71     1304.60     17.55 o 
   5   1   5      236.74      246.92      5.50 o 
   6   1   5      986.32      999.63     20.95 o 
   7   1   5       41.18       39.53      5.56 o 
   8   1   5      114.60       97.44      7.68 o 
  -8   2   5      171.69      154.23      7.57 o 
  -7   2   5      215.67      195.02      7.92 o 
  -6   2   5      968.85      919.61     20.76 o 
  -5   2   5      203.18      207.68      9.78 o 
  -4   2   5     1844.69     1818.85     28.57 o 
  -3   2   5      137.64      114.49      3.99 o 
  -2   2   5     6282.79     6574.06     84.29 o 
  -1   2   5     6208.66     5917.03     91.31 o 
   0   2   5     1962.80     2114.16     39.03 o 
   1   2   5    11676.67    11030.24    217.80 o 
   2   2   5     4834.15     4853.59     58.44 o 
   3   2   5     4737.05     4974.46     55.58 o 
   4   2   5     2542.68     2510.23     27.46 o 
   5   2   5     1916.44     1865.06     23.81 o 
   6   2   5     1197.11     1229.99     16.84 o 
   7   2   5      898.73      910.67     19.92 o 
   8   2   5      407.82      398.36     15.87 o 
  -8   3   5       30.86       37.88      4.33 o 
  -7   3   5        4.11        2.36      1.99 o 
  -6   3   5      206.50      206.47      7.69 o 
  -5   3   5       45.10       51.37      3.41 o 
  -4   3   5      197.56      222.49      6.76 o 
  -3   3   5        1.56        1.68      0.51 o 
  -2   3   5       45.07       42.63      1.40 o 
  -1   3   5      156.83      128.20      3.07 o 
   0   3   5      117.22      113.47      2.95 o 
   1   3   5      192.83      176.69      3.97 o 
   2   3   5       81.84       79.76      1.63 o 
   3   3   5        2.99       10.89      0.82 o 
   4   3   5     1781.62     1869.45     21.96 o 
   5   3   5       40.21       41.26      2.56 o 
   6   3   5      110.97      114.72      3.29 o 
   7   3   5       60.31       60.00      4.89 o 
   8   3   5       19.71       15.00      3.71 o 
  -7   4   5      168.25      169.78      7.62 o 
  -6   4   5      927.39      894.08     20.73 o 
  -5   4   5      152.96      131.01      6.34 o 
  -4   4   5     2655.17     2550.38     47.87 o 
  -3   4   5      738.45      739.71     11.50 o 
  -2   4   5     1470.18     1450.57     16.76 o 
  -1   4   5     1874.66     1769.64     21.17 o 
   0   4   5     7874.07     8156.02     99.50 o 
   1   4   5     4463.68     4388.56     50.38 o 
   2   4   5     3284.71     3235.72     35.62 o 
   3   4   5     2601.41     2630.90     29.86 o 
   4   4   5     2443.02     2511.21     31.75 o 
   5   4   5     6122.56     6034.54     71.63 o 
   6   4   5       81.42       77.89      4.64 o 
   7   4   5      565.79      573.06     10.16 o 
   8   4   5      446.48      422.23     17.02 o 
   9   4   5      139.65      122.13     13.58 o 
  -7   5   5       36.13       39.36      5.24 o 
  -6   5   5       14.89       14.40      2.61 o 
  -5   5   5      317.06      289.89      9.03 o 
  -4   5   5      406.02      407.78     10.64 o 
  -3   5   5     1365.29     1359.84     23.24 o 
  -2   5   5      105.67      105.68      1.88 o 
  -1   5   5       28.17       28.77      1.65 o 
   0   5   5     2387.60     2513.40     35.93 o 
   1   5   5      151.20      190.55      4.47 o 
   2   5   5      593.38      547.46      8.19 o 
   3   5   5      766.65      740.18     11.63 o 
   4   5   5       96.98       79.43      2.48 o 
   5   5   5      252.64      257.50      5.78 o 
   6   5   5       34.96       28.27      1.99 o 
   7   5   5        0.91        6.42      4.01 o 
   8   5   5      115.56      121.75      5.81 o 
   9   5   5      134.24      145.33     17.93 o 
  -6   6   5      103.95      104.72      8.27 o 
  -5   6   5       99.28       91.97      6.41 o 
  -4   6   5     1915.68     1815.79     40.63 o 
  -3   6   5     1685.76     1671.11     32.29 o 
  -2   6   5      405.01      412.19      5.90 o 
  -1   6   5     2517.85     2499.50     30.41 o 
   0   6   5     4914.63     5032.28     81.93 o 
   1   6   5      599.51      506.09      8.18 o 
   2   6   5     6825.49     6876.49     89.75 o 
   3   6   5     1561.97     1585.74     20.98 o 
   4   6   5      776.07      791.51     12.52 o 
   5   6   5     3525.20     3501.68     43.06 o 
   6   6   5      395.91      374.71      7.86 o 
   7   6   5     1384.25     1374.25     21.51 o 
   8   6   5      127.52      136.71      5.03 o 
   9   6   5       13.44       16.08      4.07 o 
  -6   7   5        8.00        4.24      2.94 o 
  -5   7   5       58.60       55.15      3.87 o 
  -4   7   5        0.35        2.08      1.39 o 
  -3   7   5     1622.41     1532.02     30.24 o 
  -2   7   5       81.89       81.21      3.27 o 
  -1   7   5      549.01      562.58      9.25 o 
   0   7   5      664.72      639.37     14.17 o 
   1   7   5      426.06      448.90      7.56 o 
   2   7   5      875.73      866.03     13.10 o 
   3   7   5     2994.10     3095.28     39.40 o 
   4   7   5      284.13      268.88      6.61 o 
   5   7   5      104.16      102.02      3.90 o 
   6   7   5     1494.76     1458.56     20.18 o 
   7   7   5      180.74      181.74      5.42 o 
   8   7   5      164.29      173.09      5.93 o 
   9   7   5       50.07       62.64      6.53 o 
  -5   8   5      349.09      322.60     12.96 o 
  -4   8   5      115.40      111.74      5.13 o 
  -3   8   5      849.88      861.97     30.66 o 
  -2   8   5      281.41      274.11      6.57 o 
  -1   8   5     1807.63     1749.05     20.97 o 
   0   8   5      882.22      917.25     15.56 o 
   1   8   5      394.64      394.49      8.73 o 
   2   8   5     3081.64     3120.41     42.36 o 
   3   8   5      541.37      522.78     10.32 o 
   4   8   5      608.28      613.78     12.07 o 
   5   8   5     1332.72     1360.24     23.30 o 
   6   8   5      385.79      390.43      8.29 o 
   7   8   5      329.23      327.92     10.37 o 
   8   8   5      247.05      255.90      7.02 o 
  -4   9   5       63.58       61.51      5.15 o 
  -3   9   5      155.96      151.97      7.44 o 
  -2   9   5      579.97      589.39     13.66 o 
  -1   9   5      867.32      828.81     17.89 o 
   0   9   5        5.49       13.40      2.30 o 
   1   9   5     1065.50     1122.26     26.80 o 
   2   9   5      458.51      456.32     13.70 o 
   3   9   5     2139.87     2179.27     34.47 o 
   4   9   5      427.81      417.33      9.32 o 
   5   9   5      372.53      396.20     11.40 o 
   6   9   5     1117.66     1151.99     18.55 o 
   7   9   5      122.35      121.34      4.54 o 
   8   9   5      310.57      317.95     10.92 o 
  -3  10   5      580.34      587.34     24.44 o 
  -2  10   5       17.62       20.71      3.98 o 
  -1  10   5      184.04      183.74      6.26 o 
   0  10   5      410.18      407.24      9.81 o 
   1  10   5      518.72      519.97     15.22 o 
   2  10   5       26.05       17.99      3.04 o 
   3  10   5      432.48      419.77     13.76 o 
   4  10   5       75.60       75.35      7.60 o 
   5  10   5       44.52       46.27      3.75 o 
   6  10   5      277.17      289.42     11.89 o 
   7  10   5       35.39       34.31      3.45 o 
   8  10   5       98.86      103.28      5.62 o 
  -2  11   5     1345.44     1368.53     52.51 o 
  -1  11   5      193.26      216.80      7.44 o 
   0  11   5      299.32      347.66     17.75 o 
   1  11   5     1745.28     1744.31     39.55 o 
   2  11   5       32.86       33.30      3.96 o 
   3  11   5      745.12      758.34     21.25 o 
   4  11   5     1048.88     1039.56     27.01 o 
   5  11   5      477.40      463.50     15.61 o 
   6  11   5      418.95      432.04     18.65 o 
   7  11   5      393.23      386.89     12.83 o 
  -1  12   5       10.29        8.69      3.33 o 
   0  12   5      113.33      116.97      7.89 o 
   1  12   5       84.19       82.85      5.98 o 
   2  12   5        5.50        5.64      4.89 o 
   3  12   5      721.81      687.01     20.35 o 
   4  12   5      164.88      187.30      9.58 o 
   5  12   5       52.59       60.67      5.76 o 
   6  12   5      114.82       97.64      7.04 o 
   7  12   5       13.47       17.06      4.10 o 
   1  13   5      728.33      765.22     32.23 o 
   2  13   5      184.49      191.75      9.80 o 
   3  13   5      414.82      415.74     15.36 o 
   4  13   5      603.33      614.99     19.95 o 
   5  13   5      121.93      116.26      8.32 o 
  -5  -9   6      559.23      564.17     18.31 o 
  -4  -9   6      499.16      454.11     15.75 o 
  -3  -9   6      372.54      381.65     14.20 o 
  -2  -9   6      889.28      852.38     45.81 o 
  -1  -9   6      707.48      692.33     20.47 o 
   0  -9   6      278.82      299.95     16.30 o 
  -6  -8   6       25.78       25.71      3.96 o 
  -5  -8   6      165.11      154.21     11.41 o 
  -4  -8   6      759.64      746.27     21.13 o 
  -3  -8   6       60.02       52.72      4.87 o 
  -2  -8   6       79.86       72.96      5.50 o 
  -1  -8   6      292.49      275.40     10.86 o 
   0  -8   6        8.83       10.04      5.25 o 
   1  -8   6       70.20       70.98      8.33 o 
  -7  -7   6      119.55      124.22     10.50 o 
  -6  -7   6      485.75      468.62     22.09 o 
  -5  -7   6      897.44      877.79     23.04 o 
  -4  -7   6      886.77      846.00     22.27 o 
  -3  -7   6      107.45      108.36      9.42 o 
  -2  -7   6     2169.74     2157.90     46.99 o 
  -1  -7   6     1168.33     1206.98     29.04 o 
   0  -7   6      394.87      399.56     10.92 o 
   1  -7   6     1376.71     1440.22     28.24 o 
   2  -7   6      314.56      306.74     17.02 o 
   3  -7   6      265.66      277.41     16.66 o 
  -8  -6   6        2.48        3.24      2.68 o 
  -7  -6   6      189.67      188.75     10.86 o 
  -6  -6   6      137.59      151.02     10.86 o 
  -5  -6   6       78.28       79.44      5.12 o 
  -4  -6   6      956.01      943.72     23.43 o 
  -3  -6   6       11.08       16.97      2.42 o 
  -2  -6   6      906.74      921.20     22.92 o 
  -1  -6   6      407.54      410.83     12.93 o 
   0  -6   6      413.06      399.56     12.66 o 
   1  -6   6      268.37      269.40      8.18 o 
   2  -6   6      824.78      845.64     23.40 o 
   3  -6   6       87.31       72.79      7.97 o 
   4  -6   6      115.92      120.96     10.50 o 
  -8  -5   6       47.83       42.36      4.99 o 
  -7  -5   6      221.79      226.96      8.06 o 
  -6  -5   6      936.66      909.01     27.39 o 
  -5  -5   6      209.90      212.28      6.14 o 
  -4  -5   6     1995.36     1920.50     36.45 o 
  -3  -5   6       53.68       57.56      3.61 o 
  -2  -5   6     2131.19     2127.08     48.27 o 
  -1  -5   6      949.71      972.77     26.62 o 
   0  -5   6     1238.26     1254.66     28.80 o 
   1  -5   6     1097.98     1141.48     22.31 o 
   2  -5   6      448.25      473.73     11.63 o 
   3  -5   6      247.42      242.98     13.04 o 
   4  -5   6      482.89      520.04     22.82 o 
   5  -5   6      207.88      219.10     14.12 o 
  -8  -4   6       66.94       54.72      5.63 o 
  -7  -4   6      435.31      427.86     11.78 o 
  -6  -4   6      705.66      707.66     16.10 o 
  -5  -4   6      891.01      914.16     13.80 o 
  -4  -4   6      638.82      659.40     11.54 o 
  -3  -4   6     2736.54     2779.57     38.80 o 
  -2  -4   6     1084.95     1112.08     15.63 o 
  -1  -4   6     1038.49     1001.75     15.06 o 
   0  -4   6     4360.42     4509.32     66.08 o 
   1  -4   6      572.22      598.42     11.22 o 
   2  -4   6     1727.48     1723.78     27.30 o 
   3  -4   6      528.59      550.98     10.99 o 
   4  -4   6      396.35      412.38     13.68 o 
   5  -4   6      885.48      951.00     34.77 o 
  -8  -3   6        7.04        7.34      3.19 o 
  -7  -3   6      416.27      430.35     12.40 o 
  -6  -3   6      292.67      306.81      8.14 o 
  -5  -3   6      119.38      128.28      4.18 o 
  -4  -3   6     2903.33     2936.84     39.82 o 
  -3  -3   6       69.78       74.00      2.74 o 
  -2  -3   6     1427.01     1431.05     21.04 o 
  -1  -3   6      518.72      497.63      7.90 o 
   0  -3   6     1528.87     1600.55     25.16 o 
   1  -3   6      447.59      458.46      8.14 o 
   2  -3   6     2836.81     2837.57     42.50 o 
   3  -3   6       15.29       21.53      1.91 o 
   4  -3   6       92.80       94.49      4.67 o 
   5  -3   6      364.63      371.67     10.69 o 
   6  -3   6        3.75        4.44      2.78 o 
  -8  -2   6      402.38      373.39     17.20 o 
  -7  -2   6      120.34      127.23      6.19 o 
  -6  -2   6      931.78      971.33     16.53 o 
  -5  -2   6     1484.02     1500.42     23.17 o 
  -4  -2   6     1303.08     1337.08     18.27 o 
  -3  -2   6     9226.11     9263.98    111.61 o 
  -2  -2   6      366.59      351.81     10.04 o 
  -1  -2   6     3534.52     3513.21     43.52 o 
   0  -2   6     5511.03     5564.61     73.50 o 
   1  -2   6     2124.14     2180.23     29.80 o 
   2  -2   6     5406.71     5449.07     66.27 o 
   3  -2   6     1695.02     1765.32     25.17 o 
   4  -2   6      281.09      296.45      7.05 o 
   5  -2   6      881.69      925.28     20.07 o 
   6  -2   6      700.81      730.74     17.44 o 
  -8  -1   6       52.72       47.05      5.64 o 
  -7  -1   6      273.28      286.98      9.76 o 
  -6  -1   6       83.47       88.56      3.59 o 
  -5  -1   6       17.44       17.89      1.79 o 
  -4  -1   6      336.96      338.28      5.93 o 
  -3  -1   6      499.80      491.39      7.66 o 
  -2  -1   6      664.84      727.01     10.39 o 
  -1  -1   6      661.28      652.46     10.40 o 
   0  -1   6     1258.51     1288.40     17.08 o 
   1  -1   6       30.97       44.18      1.72 o 
   2  -1   6     2194.64     2181.60     30.15 o 
   3  -1   6       77.33       74.11      2.54 o 
   4  -1   6      790.39      807.30     12.99 o 
   5  -1   6      360.03      369.92     10.18 o 
   6  -1   6      128.83      134.11      6.89 o 
   7  -1   6        7.85        8.86      4.89 o 
  -8   0   6      287.12      285.86     14.71 o 
  -7   0   6       16.53       18.09      2.85 o 
  -6   0   6     1491.73     1501.85     50.53 o 
  -5   0   6      664.06      637.10     12.15 o 
  -4   0   6      838.52      891.17     15.52 o 
  -3   0   6     7726.02     7776.75     93.63 o 
  -2   0   6     2613.65     2659.77     33.20 o 
  -1   0   6     7649.85     7843.51     94.19 o 
   0   0   6     1705.06     1548.38     22.32 o 
   1   0   6     3759.15     3810.25     44.23 o 
   2   0   6     2479.90     2510.09     29.63 o 
   3   0   6     5228.66     5396.33     62.08 o 
   4   0   6     1921.67     1994.41     25.99 o 
   5   0   6      621.40      645.86     12.12 o 
   6   0   6      345.26      354.58     15.12 o 
   7   0   6       99.51      107.36      5.64 o 
  -8   1   6       74.52       72.76      5.25 o 
  -7   1   6        4.68        2.20      1.78 o 
  -6   1   6       24.86       19.49      2.64 o 
  -5   1   6       58.14       71.63      3.08 o 
  -4   1   6        0.62        4.86      1.06 o 
  -3   1   6      305.02      285.40      5.65 o 
  -2   1   6     1950.71     1993.41     26.75 o 
  -1   1   6        5.56        9.70      0.78 o 
   0   1   6      785.10      873.61     12.93 o 
   1   1   6        7.16        4.88      1.35 o 
   2   1   6      257.51      264.89      4.27 o 
   3   1   6      825.76      807.25     11.58 o 
   4   1   6       22.97       22.67      1.57 o 
   5   1   6        1.53        3.40      1.13 o 
   6   1   6       99.76       99.28      4.94 o 
   7   1   6        6.92       10.64      2.34 o 
   8   1   6       78.27       78.73      7.04 o 
  -8   2   6      447.61      451.43     13.98 o 
  -7   2   6      119.98      118.93      6.04 o 
  -6   2   6      483.10      462.58     12.79 o 
  -5   2   6      671.70      633.33     15.05 o 
  -4   2   6     2026.32     2119.32     33.26 o 
  -3   2   6     2126.51     2125.77     28.54 o 
  -2   2   6     3083.98     3091.33     40.67 o 
  -1   2   6     4643.34     4822.84     78.72 o 
   0   2   6     4796.25     4853.74     58.98 o 
   1   2   6     8666.17     8738.94    113.79 o 
   2   2   6       74.92       50.88      1.57 o 
   3   2   6     6433.26     6267.24     69.76 o 
   4   2   6     1027.79      981.34     13.53 o 
   5   2   6      696.77      711.81     11.91 o 
   6   2   6     1459.00     1448.45     23.85 o 
   7   2   6      228.56      240.48      8.26 o 
   8   2   6       14.41       15.45      3.96 o 
  -7   3   6      416.00      387.77     15.77 o 
  -6   3   6       42.84       52.25      3.88 o 
  -5   3   6      235.72      242.72      8.00 o 
  -4   3   6      629.82      617.37     14.13 o 
  -3   3   6        0.64        6.78      1.02 o 
  -2   3   6     1382.67     1330.63     18.42 o 
  -1   3   6      667.35      724.38     10.44 o 
   0   3   6     2074.08     2170.10     39.25 o 
   1   3   6     1243.75     1234.72     18.76 o 
   2   3   6       89.65       75.00      2.11 o 
   3   3   6        2.76        4.52      0.90 o 
   4   3   6     1513.55     1477.20     19.21 o 
   5   3   6     1002.34      935.51     13.31 o 
   6   3   6       62.98       65.69      2.89 o 
   7   3   6      558.38      571.17     14.20 o 
   8   3   6        9.69       11.60      3.45 o 
  -7   4   6      206.09      202.91      8.32 o 
  -6   4   6      161.11      158.80      6.73 o 
  -5   4   6     1313.27     1261.35     26.53 o 
  -4   4   6      599.34      596.39     13.89 o 
  -3   4   6      339.75      330.74      6.14 o 
  -2   4   6     7176.14     7280.94     93.43 o 
  -1   4   6     1904.77     1966.37     25.16 o 
   0   4   6     1595.68     1553.49     19.00 o 
   1   4   6     4616.45     4656.10     59.03 o 
   2   4   6     1359.19     1343.76     17.39 o 
   3   4   6     8044.93     7938.94     86.70 o 
   4   4   6      333.78      294.19      5.39 o 
   5   4   6      412.70      384.19      6.79 o 
   6   4   6      663.68      654.84     10.33 o 
   7   4   6      420.72      395.83     16.78 o 
   8   4   6       86.12       86.15      8.44 o 
  -7   5   6      334.27      324.77     14.33 o 
  -6   5   6       58.06       64.86      4.47 o 
  -5   5   6      377.83      361.68     10.42 o 
  -4   5   6      424.16      407.69     10.64 o 
  -3   5   6      155.18      154.92      5.15 o 
  -2   5   6      903.81      897.28     11.00 o 
  -1   5   6     1836.98     1955.38     23.56 o 
   0   5   6      957.52      915.74     12.95 o 
   1   5   6     1398.64     1433.78     17.87 o 
   2   5   6     4373.02     4296.46     47.00 o 
   3   5   6      139.61      148.70      5.48 o 
   4   5   6     1993.23     1961.80     24.94 o 
   5   5   6      718.36      655.98     10.12 o 
   6   5   6      501.04      504.60     11.17 o 
   7   5   6     1162.51     1163.20     16.82 o 
   8   5   6       84.58       84.75      5.10 o 
  -6   6   6       99.30       92.29      5.38 o 
  -5   6   6      788.13      767.33     18.59 o 
  -4   6   6       26.05       33.50      4.40 o 
  -3   6   6      168.05      166.11      6.86 o 
  -2   6   6     2425.93     2446.22     26.14 o 
  -1   6   6      229.26      219.99      4.58 o 
   0   6   6     1231.66     1217.48     18.82 o 
   1   6   6     2036.13     2114.75     28.28 o 
   2   6   6      241.98      234.39      4.22 o 
   3   6   6      969.21      964.37     12.44 o 
   4   6   6     1355.36     1327.55     19.47 o 
   5   6   6     1102.56     1085.49     17.00 o 
   6   6   6       33.64       36.89      2.06 o 
   7   6   6      223.60      219.67      7.50 o 
   8   6   6        1.72        1.70      1.44 o 
  -6   7   6      170.93      158.58     17.56 o 
  -5   7   6      199.38      191.89      7.38 o 
  -4   7   6      165.65      157.26      6.07 o 
  -3   7   6      571.94      579.59     13.53 o 
  -2   7   6      327.05      340.97      5.13 o 
  -1   7   6     2030.51     2048.89     25.52 o 
   0   7   6     1181.06     1234.29     17.58 o 
   1   7   6     1855.73     1866.72     28.73 o 
   2   7   6     3233.22     3209.03     43.28 o 
   3   7   6      100.49      103.03      3.56 o 
   4   7   6     2905.21     2841.83     44.73 o 
   5   7   6     1737.04     1736.63     25.14 o 
   6   7   6      618.22      587.30     11.01 o 
   7   7   6      383.23      388.08      8.60 o 
   8   7   6      474.67      489.80     11.14 o 
  -5   8   6      120.42      130.89      6.16 o 
  -4   8   6      160.79      171.65      6.48 o 
  -3   8   6      109.46      105.30      4.64 o 
  -2   8   6       17.98       17.66      1.55 o 
  -1   8   6      103.00      114.26      5.05 o 
   0   8   6      114.40      115.27      6.48 o 
   1   8   6      245.63      253.26      5.12 o 
   2   8   6       95.69      101.99      2.75 o 
   3   8   6       25.98       23.95      2.30 o 
   4   8   6      555.33      574.72     11.62 o 
   5   8   6       45.26       40.24      2.39 o 
   6   8   6        9.50        9.12      1.68 o 
   7   8   6      302.33      306.25     17.09 o 
   8   8   6       36.50       37.24      3.38 o 
  -4   9   6      630.02      628.42     19.47 o 
  -3   9   6      842.39      826.19     29.70 o 
  -2   9   6       17.96       15.13      2.72 o 
  -1   9   6     1150.48     1166.07     19.50 o 
   0   9   6     1543.53     1634.38     29.65 o 
   1   9   6     1350.39     1336.79     21.90 o 
   2   9   6     2272.32     2290.64     35.84 o 
   3   9   6      990.67     1025.41     18.05 o 
   4   9   6     1466.05     1501.14     25.21 o 
   5   9   6     1177.88     1202.04     18.89 o 
   6   9   6      860.53      879.95     15.16 o 
   7   9   6      547.85      544.65     12.01 o 
   8   9   6      896.02      910.98     22.92 o 
  -3  10   6       13.05       13.33      2.79 o 
  -2  10   6        3.66        4.07      1.99 o 
  -1  10   6      292.69      290.29      8.12 o 
   0  10   6      149.50      144.23      4.69 o 
   1  10   6        0.36        0.85      4.53 o 
   2  10   6       29.59       29.89      5.98 o 
   3  10   6      379.84      372.99     10.09 o 
   4  10   6       59.63       60.85      3.94 o 
   5  10   6        1.53        0.25      1.52 o 
   6  10   6       40.87       40.51      3.60 o 
   7  10   6        1.76        2.54      1.71 o 
   8  10   6       73.28       71.09      4.33 o 
  -2  11   6      145.62      136.96     23.72 o 
  -1  11   6      588.54      567.50     13.90 o 
   0  11   6      574.14      545.46     17.94 o 
   1  11   6      207.54      202.14      8.92 o 
   2  11   6     1383.75     1411.13     71.52 o 
   3  11   6     1505.63     1499.81     38.93 o 
   4  11   6      368.99      339.75     12.80 o 
   5  11   6      951.15      944.78     39.29 o 
   6  11   6      911.59      914.97     25.22 o 
   7  11   6      288.71      286.21     12.69 o 
  -1  12   6       98.07      110.86      9.23 o 
   0  12   6       13.84       23.08      4.07 o 
   1  12   6        1.64        1.69      2.72 o 
   2  12   6        7.70       10.95      4.16 o 
   3  12   6      408.32      443.71     15.36 o 
   4  12   6       22.18       18.50      3.84 o 
   5  12   6        9.93       13.22      3.59 o 
   6  12   6      111.08      116.51     12.13 o 
   1  13   6       49.64       35.13      6.88 o 
   2  13   6      239.19      241.65     10.98 o 
   3  13   6      503.28      478.45     16.76 o 
   4  13   6       66.64       59.66      6.13 o 
   5  13   6      403.08      418.50     16.00 o 
  -3  -9   7      814.90      829.51     57.94 o 
  -2  -9   7      111.57      117.62      7.67 o 
  -6  -8   7      324.57      353.09     19.56 o 
  -5  -8   7      177.59      181.98      9.09 o 
  -4  -8   7      141.61      149.22     11.77 o 
  -3  -8   7      304.21      322.57     12.86 o 
  -2  -8   7      496.21      518.63     16.64 o 
  -1  -8   7      270.67      286.38     11.51 o 
   0  -8   7      319.53      331.87     21.73 o 
  -6  -7   7      543.93      539.96     24.63 o 
  -5  -7   7      122.55      119.12      7.04 o 
  -4  -7   7      509.54      501.44     15.88 o 
  -3  -7   7      781.24      782.03     21.51 o 
  -2  -7   7      157.64      152.12      7.67 o 
  -1  -7   7      267.69      293.28     15.75 o 
   0  -7   7      328.30      366.03     22.27 o 
   1  -7   7      257.56      266.97     17.56 o 
   2  -7   7      161.08      178.18     13.40 o 
  -7  -6   7      398.52      395.47     19.92 o 
  -6  -6   7      239.54      247.35     14.49 o 
  -5  -6   7     1205.42     1228.57     29.57 o 
  -4  -6   7     1264.31     1204.65     28.93 o 
  -3  -6   7      181.76      178.79      9.42 o 
  -2  -6   7     1562.84     1590.89     36.36 o 
  -1  -6   7      733.40      753.60     20.82 o 
   0  -6   7      844.41      844.03     22.14 o 
   1  -6   7     1554.71     1593.77     36.47 o 
   2  -6   7      202.68      194.47     13.04 o 
   3  -6   7      761.60      800.35     32.23 o 
  -7  -5   7       21.63       16.77      3.30 o 
  -6  -5   7      389.77      392.47     13.17 o 
  -5  -5   7       44.12       42.57      3.84 o 
  -4  -5   7      225.10      224.06      8.70 o 
  -3  -5   7      589.06      565.78     15.87 o 
  -2  -5   7     1408.47     1422.00     28.56 o 
  -1  -5   7       64.44       73.29      4.99 o 
   0  -5   7      165.08      160.93      7.29 o 
   1  -5   7      209.39      234.80      9.07 o 
   2  -5   7       33.84       37.41      3.82 o 
   3  -5   7      666.41      692.07     27.89 o 
   4  -5   7       11.49       11.95      4.71 o 
  -8  -4   7      178.94      175.11      9.60 o 
  -7  -4   7     1069.32     1075.94     23.19 o 
  -6  -4   7       79.85       87.33      5.45 o 
  -5  -4   7     1857.80     1873.85     31.07 o 
  -4  -4   7     1114.99     1109.28     17.74 o 
  -3  -4   7      950.19      960.43     15.62 o 
  -2  -4   7     4812.80     4738.13     58.74 o 
  -1  -4   7     1145.96     1158.34     17.42 o 
   0  -4   7      750.52      757.58     15.61 o 
   1  -4   7     1662.73     1654.11     36.23 o 
   2  -4   7     1015.50     1070.08     25.46 o 
   3  -4   7     1086.29     1193.28     40.56 o 
   4  -4   7      967.40     1013.65     36.21 o 
   5  -4   7      390.61      400.90     19.56 o 
  -8  -3   7       39.69       44.91      5.12 o 
  -7  -3   7        9.06       10.86      3.07 o 
  -6  -3   7       94.67       90.33      4.75 o 
  -5  -3   7      298.17      293.42      7.29 o 
  -4  -3   7       57.20       55.57      2.32 o 
  -3  -3   7       86.41       85.08      3.10 o 
  -2  -3   7      706.03      681.15     10.54 o 
  -1  -3   7        1.15        3.77      1.13 o 
   0  -3   7     1154.89     1115.38     18.77 o 
   1  -3   7       47.64       62.04      4.18 o 
   2  -3   7      713.16      729.48     15.31 o 
   3  -3   7      264.07      268.93      7.84 o 
   4  -3   7       83.46       83.91     10.50 o 
   5  -3   7        0.05        0.85      2.26 o 
  -8  -2   7       71.39       69.05      7.97 o 
  -7  -2   7     1062.67     1017.68     23.35 o 
  -6  -2   7      413.02      409.03      9.49 o 
  -5  -2   7     2460.53     2506.80     36.81 o 
  -4  -2   7      846.17      835.32     12.39 o 
  -3  -2   7     1131.67     1105.46     15.42 o 
  -2  -2   7     1648.71     1574.73     22.96 o 
  -1  -2   7     4097.36     4134.66     51.18 o 
   0  -2   7     3268.57     3263.59     40.92 o 
   1  -2   7     1611.74     1593.17     22.63 o 
   2  -2   7      909.70      962.67     13.88 o 
   3  -2   7       73.29       78.02      3.88 o 
   4  -2   7     1719.35     1782.20     32.52 o 
   5  -2   7      754.53      810.61     22.32 o 
   6  -2   7      225.08      230.85     10.26 o 
  -8  -1   7        0.93        0.06      1.99 o 
  -7  -1   7       12.92        6.86      2.36 o 
  -6  -1   7      379.19      386.69      9.02 o 
  -5  -1   7       98.58      105.51      3.79 o 
  -4  -1   7       28.54       32.17      2.76 o 
  -3  -1   7      321.72      308.94      5.62 o 
  -2  -1   7      167.30      153.75      3.38 o 
  -1  -1   7      957.48      933.56     13.22 o 
   0  -1   7      181.75      216.01      3.85 o 
   1  -1   7      187.98      181.62      4.03 o 
   2  -1   7       10.57       14.57      1.81 o 
   3  -1   7       55.66       58.02      2.83 o 
   4  -1   7      635.96      638.86     12.19 o 
   5  -1   7      365.98      380.65     12.99 o 
   6  -1   7      314.68      354.82     13.10 o 
  -8   0   7      156.73      176.64      8.08 o 
  -7   0   7      501.25      490.33     13.94 o 
  -6   0   7      410.43      424.01     11.98 o 
  -5   0   7     1171.79     1195.06     19.17 o 
  -4   0   7     2385.68     2322.02     33.56 o 
  -3   0   7     3191.92     3168.42     39.57 o 
  -2   0   7      250.75      230.06      4.29 o 
  -1   0   7     4286.71     4046.51     54.34 o 
   0   0   7      774.86      757.08     10.88 o 
   1   0   7     3610.67     3541.34     44.95 o 
   2   0   7     5009.25     4992.97     57.48 o 
   3   0   7       58.29       64.33      2.31 o 
   4   0   7      559.68      570.82      9.31 o 
   5   0   7      181.90      190.51      5.57 o 
   6   0   7      417.07      452.54     14.85 o 
   7   0   7      344.86      375.66     23.18 o 
  -8   1   7      123.84      116.01      6.97 o 
  -7   1   7       16.52       13.51      2.64 o 
  -6   1   7      311.01      300.40     12.16 o 
  -5   1   7       12.65        9.36      1.50 o 
  -4   1   7     1227.71     1254.60     20.98 o 
  -3   1   7     1421.28     1416.51     19.92 o 
  -2   1   7      139.32      130.11      2.94 o 
  -1   1   7      369.13      346.31      5.53 o 
   0   1   7     1807.94     1786.76     25.13 o 
   1   1   7     1612.94     1724.12     21.18 o 
   2   1   7     1362.54     1396.84     18.97 o 
   3   1   7     2854.97     2800.00     33.26 o 
   4   1   7        1.95        6.60      2.33 o 
   5   1   7      670.85      678.75     10.80 o 
   6   1   7     1325.68     1332.30     27.41 o 
   7   1   7      316.59      349.49     14.30 o 
  -7   2   7      185.58      185.51      7.78 o 
  -6   2   7      769.05      770.64     21.25 o 
  -5   2   7      167.30      171.24      8.72 o 
  -4   2   7     1308.53     1288.61     21.48 o 
  -3   2   7     2323.92     2338.62     31.56 o 
  -2   2   7      675.17      648.54      9.91 o 
  -1   2   7     5429.45     5430.67     65.91 o 
   0   2   7      258.33      240.60      4.40 o 
   1   2   7     2371.30     2270.41     28.74 o 
   2   2   7     2003.30     1977.17     23.61 o 
   3   2   7      540.98      506.98      7.97 o 
   4   2   7     1019.29     1000.43     15.44 o 
   5   2   7      759.61      740.92     12.45 o 
   6   2   7       88.40       84.40      3.75 o 
   7   2   7        1.91        3.15      1.92 o 
   8   2   7      384.30      357.80     22.09 o 
  -7   3   7        6.61        7.43      2.78 o 
  -6   3   7      371.56      362.22     11.05 o 
  -5   3   7      365.24      369.40     10.36 o 
  -4   3   7      377.84      378.82      8.01 o 
  -3   3   7     1089.03     1054.10     17.64 o 
  -2   3   7     3086.39     3096.16     40.95 o 
  -1   3   7      864.19      879.27     12.71 o 
   0   3   7     3130.54     3109.13     41.98 o 
   1   3   7      567.64      533.13      8.80 o 
   2   3   7     2106.82     2150.78     25.28 o 
   3   3   7     6334.57     6254.49     73.88 o 
   4   3   7      523.88      522.46      8.25 o 
   5   3   7     1695.19     1697.48     22.36 o 
   6   3   7      568.04      578.19      9.58 o 
   7   3   7      316.66      317.52      9.81 o 
   8   3   7      823.62      822.08     36.94 o 
  -7   4   7       40.14       46.82      4.30 o 
  -6   4   7      218.79      223.35      8.24 o 
  -5   4   7        1.87        2.51      1.43 o 
  -4   4   7      655.97      664.94     16.30 o 
  -3   4   7      870.20      882.19     15.17 o 
  -2   4   7       12.37       13.71      1.37 o 
  -1   4   7      646.75      652.87     11.15 o 
   0   4   7      783.33      784.18     10.75 o 
   1   4   7     1168.57     1210.04     17.09 o 
   2   4   7      320.47      317.30      5.40 o 
   3   4   7      706.03      660.31     12.06 o 
   4   4   7        0.51        5.28      1.44 o 
   5   4   7      727.73      708.91     10.81 o 
   6   4   7       85.28       82.50      2.97 o 
   7   4   7       23.37       20.51      2.26 o 
   8   4   7      246.46      261.22      9.03 o 
  -6   5   7      301.45      291.86      9.70 o 
  -5   5   7      747.31      722.39     17.16 o 
  -4   5   7      238.44      243.52      7.51 o 
  -3   5   7     1189.79     1188.52     19.63 o 
  -2   5   7     3277.64     3271.69     43.23 o 
  -1   5   7      820.20      829.67     11.13 o 
   0   5   7     5148.22     5130.99     55.40 o 
   1   5   7     1778.85     1779.90     21.97 o 
   2   5   7     2373.32     2320.66     31.17 o 
   3   5   7     4021.01     3855.61     57.17 o 
   4   5   7     1856.25     1783.49     23.04 o 
   5   5   7     1462.76     1437.55     19.40 o 
   6   5   7      952.77      927.40     13.80 o 
   7   5   7      739.65      755.53     12.15 o 
   8   5   7      244.49      247.45      8.82 o 
  -6   6   7       15.69       15.30      2.75 o 
  -5   6   7       12.57       12.63      3.49 o 
  -4   6   7       18.23       20.90      2.28 o 
  -3   6   7      141.04      139.92      4.92 o 
  -2   6   7        1.18        3.19      0.52 o 
  -1   6   7        5.10        6.96      0.89 o 
   0   6   7      275.79      267.93      4.57 o 
   1   6   7      205.89      205.86      4.19 o 
   2   6   7       19.76       22.19      1.22 o 
   3   6   7      773.71      779.02     11.20 o 
   4   6   7      377.17      358.86      7.12 o 
   5   6   7       80.41       87.91      2.91 o 
   6   6   7        6.01        5.69      1.22 o 
   7   6   7        5.65        4.59      1.40 o 
   8   6   7       21.25       22.08      3.05 o 
  -5   7   7      443.69      448.84     15.33 o 
  -4   7   7      293.80      298.37      9.06 o 
  -3   7   7      926.77      912.38     19.53 o 
  -2   7   7     2448.81     2498.82     28.70 o 
  -1   7   7     1268.67     1261.46     18.03 o 
   0   7   7     3218.41     3126.76     41.06 o 
   1   7   7     2697.82     2743.07     33.04 o 
   2   7   7     2127.47     2095.69     22.78 o 
   3   7   7     2797.67     2787.74     34.10 o 
   4   7   7     3603.68     3577.13     47.89 o 
   5   7   7      818.37      796.61     13.27 o 
   6   7   7     1484.49     1482.98     20.46 o 
   7   7   7      724.11      720.24     11.90 o 
   8   7   7      107.20      103.68      4.17 o 
  -5   8   7       22.67       31.52      4.48 o 
  -4   8   7       74.12       79.88      6.96 o 
  -3   8   7        4.55        3.70      1.22 o 
  -2   8   7        0.02        1.34      1.34 o 
  -1   8   7      121.15      116.30      2.89 o 
   0   8   7        9.97       10.71      1.36 o 
   1   8   7      546.65      537.91      8.29 o 
   2   8   7        3.92        7.34      0.90 o 
   3   8   7       68.95       69.97      3.51 o 
   4   8   7      490.12      492.99     14.62 o 
   5   8   7       87.37       78.36      3.26 o 
   6   8   7        9.59       10.12      1.89 o 
   7   8   7        8.18        9.32      1.75 o 
   8   8   7       25.56       29.31      2.52 o 
  -4   9   7      132.81      139.32      7.24 o 
  -3   9   7      117.47      110.99      8.24 o 
  -2   9   7     1072.45     1029.74     21.80 o 
  -1   9   7     1089.49     1095.01     23.94 o 
   0   9   7      891.47      870.39     13.73 o 
   1   9   7     2360.48     2318.11     32.44 o 
   2   9   7     1245.28     1225.33     20.76 o 
   3   9   7     1248.50     1225.49     21.03 o 
   4   9   7     2387.55     2373.37     33.35 o 
   5   9   7      490.19      494.30      9.76 o 
   6   9   7     1446.80     1428.94     25.35 o 
   7   9   7      635.95      628.77     15.47 o 
   8   9   7      132.47      137.83      5.85 o 
  -3  10   7       19.79       19.73      4.71 o 
  -2  10   7        0.30       -0.59      1.26 o 
  -1  10   7      410.78      400.36      9.93 o 
   0  10   7       78.82       89.39      5.38 o 
   1  10   7      196.21      187.50      8.18 o 
   2  10   7      357.38      378.07      9.85 o 
   3  10   7       45.82       52.07      3.36 o 
   4  10   7       58.98       67.83      3.39 o 
   5  10   7      249.44      251.47      6.44 o 
   6  10   7       35.31       40.76      3.20 o 
   7  10   7      227.41      235.24      7.45 o 
   8  10   7       71.32       84.67      5.41 o 
  -2  11   7      191.28      183.90     13.76 o 
  -1  11   7      304.93      301.78      8.71 o 
   0  11   7       91.12       90.99      4.93 o 
   1  11   7     1181.08     1189.76     29.04 o 
   2  11   7      350.94      305.65     11.49 o 
   3  11   7      209.08      194.75      9.21 o 
   4  11   7     1179.16     1147.77     29.06 o 
   5  11   7      438.28      452.10     15.49 o 
   6  11   7      235.42      247.86      8.84 o 
   7  11   7      152.08      150.07      9.01 o 
  -1  12   7      384.25      413.48     13.79 o 
   0  12   7      211.06      226.30     11.08 o 
   1  12   7      114.60      119.56      7.12 o 
   2  12   7      730.43      765.40     21.61 o 
   3  12   7      207.54      212.87      9.98 o 
   4  12   7      117.58      124.27      7.68 o 
   5  12   7      463.20      496.98     18.11 o 
   6  12   7       25.02       28.52      4.16 o 
   1  13   7      288.70      261.83     17.02 o 
   2  13   7      103.00       97.56      8.15 o 
   3  13   7       12.29       11.19      3.56 o 
   4  13   7      234.07      236.79     11.26 o 
   5  13   7      176.95      176.55      9.73 o 
  -4  -8   8      486.00      487.40     52.15 o 
  -3  -8   8     1021.33     1066.08     28.30 o 
  -2  -8   8      212.13      207.27      9.98 o 
  -1  -8   8      689.68      711.31     28.61 o 
  -6  -7   8      169.40      153.55     12.31 o 
  -5  -7   8       63.56       63.68      5.43 o 
  -4  -7   8       83.69       86.56      6.15 o 
  -3  -7   8        8.08        2.86      2.42 o 
  -2  -7   8       17.31       15.18      3.19 o 
  -1  -7   8      488.00      519.21     16.64 o 
   0  -7   8       17.35       20.72      3.56 o 
   1  -7   8        6.76        3.26      2.56 o 
  -6  -6   8      964.65      995.18     36.94 o 
  -5  -6   8       55.15       58.74      9.42 o 
  -4  -6   8      400.59      397.69     13.76 o 
  -3  -6   8      796.36      790.91     26.07 o 
  -2  -6   8      569.72      588.40     17.54 o 
  -1  -6   8     1058.34     1101.18     27.78 o 
   0  -6   8     1090.43     1151.05     28.80 o 
   1  -6   8      442.63      424.64     17.02 o 
   2  -6   8      325.48      327.38     18.47 o 
  -7  -5   8        6.10        5.05      2.68 o 
  -6  -5   8       17.19       17.02      4.35 o 
  -5  -5   8       12.10       11.95      3.98 o 
  -4  -5   8      441.45      426.11     13.56 o 
  -3  -5   8        1.42        0.54      1.79 o 
  -2  -5   8      358.88      366.06     12.29 o 
  -1  -5   8        4.35        4.35      2.05 o 
   0  -5   8      544.27      557.01     16.38 o 
   1  -5   8       34.82       41.15      4.07 o 
   2  -5   8        0.47        2.78      2.26 o 
   3  -5   8      170.95      202.80     13.76 o 
  -7  -4   8      137.84      151.36      6.61 o 
  -6  -4   8      396.48      407.24     11.21 o 
  -5  -4   8      730.80      694.88     19.32 o 
  -4  -4   8      997.21      975.89     17.48 o 
  -3  -4   8     1021.47     1000.10     16.49 o 
  -2  -4   8      484.88      479.27      9.44 o 
  -1  -4   8       87.31       96.34      5.63 o 
   0  -4   8     2211.14     2221.11     47.50 o 
   1  -4   8      484.43      498.78     14.59 o 
   2  -4   8      862.20      899.52     22.65 o 
   3  -4   8     1021.78      994.82     35.85 o 
   4  -4   8       20.45       18.11      5.07 o 
  -7  -3   8        1.17       -0.79      3.44 o 
  -6  -3   8        0.25        0.30      1.23 o 
  -5  -3   8      953.14      960.94     17.92 o 
  -4  -3   8       61.79       64.06      2.89 o 
  -3  -3   8       66.13       77.10      3.08 o 
  -2  -3   8      103.93      106.65      3.26 o 
  -1  -3   8      358.24      369.85      6.86 o 
   0  -3   8     1137.98     1107.55     19.05 o 
   1  -3   8     1195.95     1214.95     23.46 o 
   2  -3   8      605.26      636.14     14.27 o 
   3  -3   8      180.24      184.38      6.61 o 
   4  -3   8      787.92      787.14     22.24 o 
   5  -3   8       30.22       30.78      5.79 o 
  -8  -2   8      416.15      430.09     16.13 o 
  -7  -2   8      302.09      310.15     10.24 o 
  -6  -2   8      247.67      252.33      7.09 o 
  -5  -2   8      849.69      833.67     15.87 o 
  -4  -2   8       88.93       85.11      2.86 o 
  -3  -2   8     2077.58     2042.80     29.51 o 
  -2  -2   8     2259.38     2256.99     32.13 o 
  -1  -2   8      366.72      373.64      6.80 o 
   0  -2   8     1445.53     1370.65     18.94 o 
   1  -2   8        5.48       10.90      1.49 o 
   2  -2   8      910.33      902.29     16.18 o 
   3  -2   8     1306.76     1331.35     25.55 o 
   4  -2   8      558.15      540.02     16.59 o 
   5  -2   8      160.15      157.93     10.32 o 
  -8  -1   8      138.42      143.00      7.32 o 
  -7  -1   8      127.68      128.25      6.41 o 
  -6  -1   8       67.12       67.25      3.57 o 
  -5  -1   8      485.31      507.85     10.82 o 
  -4  -1   8      577.01      561.29     10.41 o 
  -3  -1   8      712.83      710.14     10.76 o 
  -2  -1   8     1698.30     1696.09     24.73 o 
  -1  -1   8     2349.78     2314.32     29.96 o 
   0  -1   8      135.35      136.06      3.50 o 
   1  -1   8     3099.69     3068.54     46.15 o 
   2  -1   8     1437.49     1475.33     22.02 o 
   3  -1   8     1693.81     1687.73     25.07 o 
   4  -1   8     2374.60     2462.92     43.48 o 
   5  -1   8      244.43      256.60     14.85 o 
   6  -1   8      802.23      865.76     25.35 o 
  -8   0   8      174.47      178.76      8.21 o 
  -7   0   8       43.68       47.53      4.29 o 
  -6   0   8      260.39      268.76      8.99 o 
  -5   0   8     1392.19     1400.79     22.20 o 
  -4   0   8       24.02       23.59      1.86 o 
  -3   0   8      676.34      637.02      9.77 o 
  -2   0   8      794.10      744.54     10.91 o 
  -1   0   8     1368.94     1317.97     18.00 o 
   0   0   8     1468.85     1407.56     18.98 o 
   1   0   8      607.11      616.87     10.50 o 
   2   0   8       93.97       98.58      3.20 o 
   3   0   8      173.95      176.76      6.20 o 
   4   0   8      926.17      939.99     15.46 o 
   5   0   8       42.82       45.61      4.53 o 
   6   0   8      554.70      570.41     17.89 o 
  -7   1   8      235.21      228.50      8.84 o 
  -6   1   8      380.08      377.88     12.50 o 
  -5   1   8      557.36      591.95     11.93 o 
  -4   1   8     1741.40     1702.26     25.61 o 
  -3   1   8      268.66      278.70      5.22 o 
  -2   1   8     2111.76     2085.90     26.73 o 
  -1   1   8     4349.59     4294.90     57.92 o 
   0   1   8     1061.26     1095.24     15.15 o 
   1   1   8     5540.92     5374.92     65.81 o 
   2   1   8     1236.05     1239.23     17.23 o 
   3   1   8     1381.98     1376.98     20.61 o 
   4   1   8     1849.16     1829.11     26.74 o 
   5   1   8     2222.54     2241.31     36.54 o 
   6   1   8      926.72      928.51     44.73 o 
   7   1   8      468.15      529.65     17.47 o 
  -7   2   8       14.42       17.98      2.99 o 
  -6   2   8       22.48       24.46      2.91 o 
  -5   2   8      182.31      177.82      6.61 o 
  -4   2   8       40.33       38.33      2.55 o 
  -3   2   8       41.37       53.39      2.47 o 
  -2   2   8      347.18      336.73      6.08 o 
  -1   2   8      386.57      362.51      8.23 o 
   0   2   8        4.30        7.40      1.53 o 
   1   2   8     1789.16     1770.77     23.15 o 
   2   2   8       98.80       88.27      3.44 o 
   3   2   8      120.93      134.13      5.00 o 
   4   2   8      341.60      350.36      8.05 o 
   5   2   8      106.72       98.99      4.04 o 
   6   2   8      189.17      193.94      9.02 o 
   7   2   8       17.80       17.13      3.74 o 
  -7   3   8      560.06      538.12     15.16 o 
  -6   3   8      411.04      396.72     12.16 o 
  -5   3   8      345.72      339.60      9.98 o 
  -4   3   8     2348.13     2283.70     36.11 o 
  -3   3   8     1330.85     1332.51     21.97 o 
  -2   3   8     2798.27     2818.63     37.65 o 
  -1   3   8     2810.80     2742.99     36.56 o 
   0   3   8     2686.76     2711.69     31.59 o 
   1   3   8     5442.51     5344.56     71.14 o 
   2   3   8     3676.12     3550.16     54.20 o 
   3   3   8     1210.90     1163.04     19.57 o 
   4   3   8     1401.36     1338.77     26.34 o 
   5   3   8     2917.85     2882.64     44.66 o 
   6   3   8      233.64      234.51      6.69 o 
   7   3   8     1270.36     1267.78     67.72 o 
  -7   4   8       11.24       11.81      3.56 o 
  -6   4   8       39.28       38.14      3.67 o 
  -5   4   8        6.50        7.96      3.93 o 
  -4   4   8       74.38       75.76      3.93 o 
  -3   4   8      412.85      420.14      8.60 o 
  -2   4   8       45.61       44.29      1.83 o 
  -1   4   8        0.70        1.06      1.00 o 
   0   4   8      198.43      208.94      5.43 o 
   1   4   8      678.08      646.20      9.63 o 
   2   4   8      605.66      604.82     11.47 o 
   3   4   8       19.07       25.28      2.53 o 
   4   4   8       45.09       42.10      1.98 o 
   5   4   8       67.76       62.66      2.52 o 
   6   4   8        9.50       10.61      1.55 o 
   7   4   8        1.81        2.39      2.54 o 
   8   4   8      119.42      134.14      7.92 o 
  -6   5   8      218.73      230.87      8.56 o 
  -5   5   8      379.08      392.89     16.21 o 
  -4   5   8     1834.69     1803.16     35.59 o 
  -3   5   8     2231.60     2165.89     34.10 o 
  -2   5   8     1076.81     1085.81     15.71 o 
  -1   5   8     2905.98     2954.40     50.28 o 
   0   5   8     4957.25     4998.28     59.00 o 
   1   5   8     2680.34     2642.73     35.12 o 
   2   5   8     5877.67     5745.26     64.56 o 
   3   5   8     1394.06     1346.14     19.52 o 
   4   5   8     1518.01     1494.50     21.73 o 
   5   5   8     1607.33     1537.44     20.76 o 
   6   5   8      395.49      377.52      7.29 o 
   7   5   8     1389.91     1398.94     33.61 o 
   8   5   8      231.04      262.00     11.22 o 
  -6   6   8       67.35       59.99      8.15 o 
  -5   6   8        5.60        6.98      2.41 o 
  -4   6   8        1.90        5.43      1.88 o 
  -3   6   8      338.03      351.44      9.22 o 
  -2   6   8        3.81        4.34      0.78 o 
  -1   6   8       94.47      110.51      2.91 o 
   0   6   8      425.15      422.54      6.44 o 
   1   6   8       40.73       48.19      5.43 o 
   2   6   8       62.87       64.01      3.27 o 
   3   6   8      260.61      245.10      5.45 o 
   4   6   8      225.88      222.57      5.38 o 
   5   6   8       25.80       29.08      2.01 o 
   6   6   8      612.78      599.77     10.05 o 
   7   6   8       40.36       39.86      2.45 o 
   8   6   8      194.14      191.28      9.66 o 
  -5   7   8      282.84      292.66      9.63 o 
  -4   7   8      390.89      367.91     10.38 o 
  -3   7   8     1474.10     1434.54     28.77 o 
  -2   7   8      496.92      480.64     11.24 o 
  -1   7   8     2474.76     2499.28     30.33 o 
   0   7   8     1580.36     1577.76     18.93 o 
   1   7   8      435.74      439.51      7.34 o 
   2   7   8     4608.12     4541.14     50.16 o 
   3   7   8     2045.03     2006.20     25.56 o 
   4   7   8     1189.31     1165.58     17.88 o 
   5   7   8      571.43      566.47     12.32 o 
   6   7   8      533.26      521.12     10.08 o 
   7   7   8      133.43      136.38      4.28 o 
   8   7   8      423.29      443.39     10.53 o 
  -5   8   8      160.43      153.67      9.21 o 
  -4   8   8       52.52       55.74      3.92 o 
  -3   8   8       61.20       52.40      3.81 o 
  -2   8   8      644.23      687.03     14.96 o 
  -1   8   8      201.46      232.02      4.83 o 
   0   8   8      221.79      233.53      4.55 o 
   1   8   8      206.64      245.71      4.40 o 
   2   8   8       61.53       62.64      2.63 o 
   3   8   8     2062.85     2006.90     25.68 o 
   4   8   8      131.91      138.80      4.28 o 
   5   8   8       14.74       21.44      3.59 o 
   6   8   8      605.44      588.16     11.21 o 
   7   8   8        1.05        0.24      1.40 o 
   8   8   8      213.46      226.32      6.41 o 
  -4   9   8       17.52       17.28      2.50 o 
  -3   9   8      679.15      695.49     16.17 o 
  -2   9   8       93.38       94.72      6.87 o 
  -1   9   8      604.77      600.28     10.70 o 
   0   9   8      815.98      789.81     11.93 o 
   1   9   8      383.18      396.44      7.30 o 
   2   9   8      618.83      600.85      9.51 o 
   3   9   8      528.27      559.49     10.23 o 
   4   9   8      275.01      270.52      6.47 o 
   5   9   8      512.15      533.17     11.47 o 
   6   9   8      512.21      503.64     13.20 o 
   7   9   8       39.82       41.19      3.24 o 
   8   9   8      276.49      279.17      8.16 o 
  -3  10   8       68.45       75.84      4.93 o 
  -2  10   8     1103.91     1130.91     28.88 o 
  -1  10   8       68.62       57.85      5.05 o 
   0  10   8      795.22      838.99     15.38 o 
   1  10   8      941.37     1028.13     19.41 o 
   2  10   8       68.39       78.21      3.71 o 
   3  10   8      652.25      652.21     11.62 o 
   4  10   8      407.35      415.24      8.68 o 
   5  10   8      747.25      755.93     15.06 o 
   6  10   8      481.04      479.52     11.35 o 
   7  10   8        4.65        4.83      2.01 o 
  -2  11   8       61.50       62.88      6.16 o 
  -1  11   8       65.76       59.12      3.59 o 
   0  11   8      232.29      221.90     10.20 o 
   1  11   8       51.69       51.81      4.27 o 
   2  11   8       77.31       64.89      6.52 o 
   3  11   8      719.97      739.86     16.93 o 
   4  11   8        0.92       -0.95      1.59 o 
   5  11   8        3.30        1.42      1.80 o 
   6  11   8       90.43       90.85      5.90 o 
   7  11   8        2.49       -1.73      1.73 o 
  -1  12   8       48.02       48.57      3.82 o 
   0  12   8      515.15      565.66     28.79 o 
   1  12   8      588.31      646.99     18.14 o 
   2  12   8      374.99      389.40     27.16 o 
   3  12   8      358.41      374.42     13.82 o 
   4  12   8      623.71      683.03     20.60 o 
   5  12   8      248.95      272.66      9.47 o 
   6  12   8      186.47      195.06      8.01 o 
   1  13   8        3.62       -0.72      3.62 o 
   2  13   8       10.13       18.43      3.84 o 
   3  13   8       87.73       91.07      6.90 o 
   4  13   8        2.02        3.18      2.94 o 
   5  13   8        1.29       -0.54      2.82 o 
  -4  -7   9      244.66      255.34     11.14 o 
  -3  -7   9        2.71        4.05      2.68 o 
  -2  -7   9       62.57       60.64      5.50 o 
  -1  -7   9      153.08      175.02     19.92 o 
  -5  -6   9       53.75       53.24      7.24 o 
  -4  -6   9      777.10      760.07     21.37 o 
  -3  -6   9       93.89       86.96      6.24 o 
  -2  -6   9      935.84      981.60     25.86 o 
  -1  -6   9      374.53      395.67     24.81 o 
   0  -6   9       89.62       85.52      6.40 o 
   1  -6   9      857.74      909.69     32.23 o 
  -6  -5   9       21.74       30.42      5.79 o 
  -5  -5   9       56.26       64.10      7.24 o 
  -4  -5   9      371.95      378.31     12.91 o 
  -3  -5   9     1681.90     1703.47     39.05 o 
  -2  -5   9      316.69      300.07     11.26 o 
  -1  -5   9      550.26      572.82     17.16 o 
   0  -5   9      718.83      691.20     19.58 o 
   1  -5   9      173.83      178.19     11.59 o 
   2  -5   9     1586.93     1723.76     53.42 o 
  -7  -4   9      565.35      576.96     23.18 o 
  -6  -4   9       71.50       60.95      5.12 o 
  -5  -4   9      332.13      315.43     16.66 o 
  -4  -4   9      434.23      443.15     32.59 o 
  -3  -4   9        1.94        2.90      2.05 o 
  -2  -4   9      751.77      729.15     27.70 o 
  -1  -4   9      701.73      697.40     19.08 o 
   0  -4   9      472.63      492.22     15.57 o 
   1  -4   9      381.87      407.65     13.31 o 
   2  -4   9      555.59      573.32     16.76 o 
   3  -4   9       71.54       81.85      8.33 o 
  -7  -3   9      244.14      237.93     15.57 o 
  -6  -3   9      397.01      408.93     11.68 o 
  -5  -3   9      282.69      279.58      8.96 o 
  -4  -3   9      197.06      205.61      5.99 o 
  -3  -3   9     2243.34     2212.98     34.93 o 
  -2  -3   9      344.15      341.27      6.84 o 
  -1  -3   9     3511.41     3475.77     44.33 o 
   0  -3   9     1690.17     1734.10     28.35 o 
   1  -3   9      615.07      627.39     14.41 o 
   2  -3   9     1972.16     1996.50     41.65 o 
   3  -3   9      707.06      698.94     19.19 o 
   4  -3   9      901.34      945.21     35.49 o 
  -7  -2   9      174.56      198.24     10.11 o 
  -6  -2   9       13.66       18.63      2.70 o 
  -5  -2   9      370.17      384.42     10.84 o 
  -4  -2   9      106.01       94.09      4.65 o 
  -3  -2   9      795.09      777.18     13.32 o 
  -2  -2   9       22.98       23.14      1.70 o 
  -1  -2   9      157.05      153.12      4.05 o 
   0  -2   9      187.87      201.19      5.32 o 
   1  -2   9      299.49      276.09      7.09 o 
   2  -2   9     1287.38     1323.35     25.65 o 
   3  -2   9        9.43        7.81      2.00 o 
   4  -2   9      182.96      174.86     11.41 o 
   5  -2   9      159.86      163.91      8.92 o 
  -7  -1   9       25.78       29.64      4.88 o 
  -6  -1   9      933.93      930.83     17.88 o 
  -5  -1   9      672.59      676.92     15.87 o 
  -4  -1   9      541.66      529.63     11.63 o 
  -3  -1   9     2192.88     2175.12     31.33 o 
  -2  -1   9     1001.30      987.17     15.91 o 
  -1  -1   9     2648.53     2660.46     34.34 o 
   0  -1   9     1594.12     1625.20     22.12 o 
   1  -1   9     3190.66     3104.40     46.98 o 
   2  -1   9     1335.56     1313.32     20.27 o 
   3  -1   9     2162.54     2190.92     39.36 o 
   4  -1   9      950.51      988.50     20.51 o 
   5  -1   9      497.05      524.13     17.17 o 
  -7   0   9       17.84       21.67      3.12 o 
  -6   0   9       47.80       55.92      4.25 o 
  -5   0   9       17.81       20.89      2.20 o 
  -4   0   9        3.97        3.73      1.38 o 
  -3   0   9     1614.22     1593.65     23.71 o 
  -2   0   9      830.43      827.88     13.48 o 
  -1   0   9      372.96      359.34      6.61 o 
   0   0   9        5.55        6.01      1.01 o 
   1   0   9       40.27       44.03      2.71 o 
   2   0   9      113.07      123.69      3.88 o 
   3   0   9        0.92        5.87      2.34 o 
   4   0   9       23.88       34.54      4.13 o 
   5   0   9        2.19        6.88      2.56 o 
   6   0   9        2.64        1.45      3.62 o 
  -7   1   9      144.40      152.88      7.16 o 
  -6   1   9     1339.47     1356.19     28.99 o 
  -5   1   9      724.43      732.87     14.26 o 
  -4   1   9     1314.22     1261.66     21.32 o 
  -3   1   9     1886.81     1862.86     26.86 o 
  -2   1   9     2868.48     2799.33     38.94 o 
  -1   1   9      979.24      947.40     13.73 o 
   0   1   9     4266.38     4096.95     51.00 o 
   1   1   9     3317.57     3214.76     40.67 o 
   2   1   9      318.33      334.85      6.92 o 
   3   1   9     5208.49     5022.76     67.59 o 
   4   1   9      909.95      893.40     14.96 o 
   5   1   9      658.58      664.12     15.10 o 
   6   1   9      866.05      891.54     26.80 o 
  -7   2   9       66.57       64.32      4.88 o 
  -6   2   9       10.21       15.13      3.52 o 
  -5   2   9      217.00      218.26      7.66 o 
  -4   2   9        0.17        2.60      1.17 o 
  -3   2   9      153.69      148.40      5.15 o 
  -2   2   9      755.15      738.59     12.10 o 
  -1   2   9      587.68      564.40      9.01 o 
   0   2   9      922.11      927.65     14.92 o 
   1   2   9      461.27      474.28      9.76 o 
   2   2   9      140.25      158.10      3.81 o 
   3   2   9       38.42       37.53      2.15 o 
   4   2   9      746.30      686.23     12.07 o 
   5   2   9       59.93       61.20      3.19 o 
   6   2   9       25.11       26.65      5.07 o 
   7   2   9      320.12      326.42     21.19 o 
  -7   3   9      236.14      253.48     12.16 o 
  -6   3   9      288.77      302.74     12.03 o 
  -5   3   9     1097.47     1097.27     23.89 o 
  -4   3   9     1704.32     1681.56     27.76 o 
  -3   3   9      909.40      911.26     16.03 o 
  -2   3   9     4867.80     4776.17     62.70 o 
  -1   3   9      976.41      941.23     14.56 o 
   0   3   9     4789.80     4666.40     57.52 o 
   1   3   9      615.52      605.60      9.42 o 
   2   3   9     1508.59     1468.64     27.41 o 
   3   3   9     4544.17     4314.27     64.39 o 
   4   3   9      562.34      552.88     11.36 o 
   5   3   9      852.38      849.51     16.07 o 
   6   3   9      819.67      829.27     19.02 o 
   7   3   9      288.14      288.80     21.55 o 
  -6   4   9       44.68       43.05      3.93 o 
  -5   4   9       77.64       77.97      4.57 o 
  -4   4   9      180.84      194.81      6.65 o 
  -3   4   9      285.75      289.52      6.77 o 
  -2   4   9       11.31       16.40      2.02 o 
  -1   4   9       64.99       66.01      2.59 o 
   0   4   9      197.21      214.93      4.44 o 
   1   4   9       67.51       73.72      2.69 o 
   2   4   9     1889.13     1813.51     26.41 o 
   3   4   9       72.02       83.84      3.28 o 
   4   4   9     1194.49     1177.58     18.07 o 
   5   4   9       16.52       14.56      1.87 o 
   6   4   9      454.42      455.05     10.50 o 
   7   4   9      496.66      493.46     20.28 o 
  -6   5   9      140.05      133.18      6.49 o 
  -5   5   9     1141.24     1180.95     41.14 o 
  -4   5   9      189.19      177.52      6.50 o 
  -3   5   9       99.54      113.06      6.76 o 
  -2   5   9     3399.86     3354.49     44.77 o 
  -1   5   9      863.46      860.85     13.03 o 
   0   5   9     2574.76     2516.51     34.35 o 
   1   5   9      670.39      667.19     10.95 o 
   2   5   9     1446.45     1435.93     19.16 o 
   3   5   9        3.51        8.38      1.18 o 
   4   5   9     1579.93     1553.78     22.75 o 
   5   5   9      917.87      897.97     14.81 o 
   6   5   9      319.35      315.50      7.31 o 
   7   5   9      159.24      164.74      8.77 o 
  -6   6   9      154.54      159.07      9.46 o 
  -5   6   9       48.92       51.95      3.89 o 
  -4   6   9      216.55      228.92      7.62 o 
  -3   6   9      215.55      221.39      6.87 o 
  -2   6   9       63.12       68.14      2.64 o 
  -1   6   9     2602.94     2552.50     49.45 o 
   0   6   9        7.24       12.94      1.27 o 
   1   6   9      484.75      464.14      8.43 o 
   2   6   9     1353.20     1309.18     17.71 o 
   3   6   9        3.24        3.69      0.98 o 
   4   6   9     1337.67     1302.59     19.68 o 
   5   6   9     1149.89     1094.68     17.39 o 
   6   6   9      488.22      461.17      9.62 o 
   7   6   9      107.63      114.23      4.84 o 
  -5   7   9      242.80      243.97      8.69 o 
  -4   7   9      221.90      218.78      7.56 o 
  -3   7   9      288.36      291.79      8.25 o 
  -2   7   9      359.37      350.11      7.43 o 
  -1   7   9       15.61       23.70      1.97 o 
   0   7   9      375.22      382.69      6.29 o 
   1   7   9     1546.57     1539.25     22.06 o 
   2   7   9      699.25      705.24     10.73 o 
   3   7   9      422.38      411.41      8.01 o 
   4   7   9     1104.93     1068.18     16.83 o 
   5   7   9      208.62      200.24      5.40 o 
   6   7   9      141.22      149.01      5.52 o 
   7   7   9      314.32      311.46      9.72 o 
  -4   8   9      810.22      824.01     19.23 o 
  -3   8   9      553.70      577.46     13.80 o 
  -2   8   9       71.81       80.76      5.62 o 
  -1   8   9     1045.99     1108.50     15.17 o 
   0   8   9      231.29      266.35      5.03 o 
   1   8   9     2646.95     2567.26     31.71 o 
   2   8   9     1188.08     1203.21     15.41 o 
   3   8   9      332.16      339.75      7.20 o 
   4   8   9      439.05      432.86      8.66 o 
   5   8   9      983.15      925.21     15.43 o 
   6   8   9      307.09      303.46      8.13 o 
   7   8   9      964.40      931.55     20.78 o 
  -4   9   9      109.37      110.10      6.92 o 
  -3   9   9       14.09       10.95      2.07 o 
  -2   9   9       68.10       60.37      2.95 o 
  -1   9   9      352.56      373.82      7.36 o 
   0   9   9        6.81        8.04      1.14 o 
   1   9   9       66.67       74.88      2.93 o 
   2   9   9       35.01       37.35      2.38 o 
   3   9   9        2.03        2.77      0.99 o 
   4   9   9      421.27      429.03      7.98 o 
   5   9   9      297.33      287.96      8.48 o 
   6   9   9        4.90        6.14      3.03 o 
   7   9   9       48.09       43.90      3.55 o 
  -3  10   9      175.80      182.65      7.89 o 
  -2  10   9      301.90      305.06      9.87 o 
  -1  10   9      779.74      817.08     20.16 o 
   0  10   9      512.96      578.12      8.98 o 
   1  10   9      297.07      309.08      6.32 o 
   2  10   9      620.99      639.36     10.27 o 
   3  10   9     2469.64     2485.92     31.78 o 
   4  10   9      331.36      326.61      6.87 o 
   5  10   9      673.92      708.52     12.89 o 
   6  10   9      107.51      117.06      5.05 o 
   7  10   9      570.51      558.48     12.76 o 
  -2  11   9       18.04       19.79      2.62 o 
  -1  11   9       15.15        7.24      4.71 o 
   0  11   9       27.25       35.31      4.35 o 
   1  11   9       33.06       33.68      3.08 o 
   2  11   9        7.57        5.36      1.32 o 
   3  11   9      171.50      161.91      5.70 o 
   4  11   9       56.10       58.21      3.55 o 
   5  11   9       12.43        9.36      2.13 o 
   6  11   9        6.92        7.68      1.92 o 
  -1  12   9      101.55       95.61     10.86 o 
   0  12   9      611.82      613.32     14.32 o 
   1  12   9      126.74      137.84      6.06 o 
   2  12   9      403.11      441.18     11.95 o 
   3  12   9      831.44      890.60     17.09 o 
   4  12   9       19.61       23.21      3.27 o 
   5  12   9      854.86      880.44     20.39 o 
   6  12   9      285.92      300.78     10.44 o 
   2  13   9        2.71        2.86      1.97 o 
   3  13   9       53.14       60.83     10.32 o 
   4  13   9      156.76      175.79      7.72 o 
  -4  -6  10      119.88      113.43      7.79 o 
  -3  -6  10      173.09      179.67      9.21 o 
  -2  -6  10      303.95      309.69     12.55 o 
  -1  -6  10       52.04       51.27      5.24 o 
   0  -6  10      420.87      465.88     16.26 o 
  -5  -5  10     1771.94     1806.03     59.75 o 
  -4  -5  10      341.62      344.04     12.66 o 
  -3  -5  10      392.13      418.20     14.31 o 
  -2  -5  10     1420.52     1441.98     34.83 o 
  -1  -5  10      445.75      454.96     25.53 o 
   0  -5  10     1270.42     1284.05     46.35 o 
   1  -5  10      530.38      564.68     22.45 o 
  -6  -4  10        0.14       -2.17      2.90 o 
  -5  -4  10       76.10       77.14      8.33 o 
  -4  -4  10        0.71        1.09      2.90 o 
  -3  -4  10      120.20      117.02     16.66 o 
  -2  -4  10      313.17      338.40     12.04 o 
  -1  -4  10       31.34       33.50      4.10 o 
   0  -4  10      618.92      661.57     19.08 o 
   1  -4  10        6.43        9.75      4.16 o 
   2  -4  10        1.51        1.57      2.26 o 
  -6  -3  10      365.93      355.96     13.03 o 
  -5  -3  10      688.53      705.15     25.25 o 
  -4  -3  10      492.15      482.07     12.73 o 
  -3  -3  10     1683.69     1637.40     24.60 o 
  -2  -3  10      934.26      953.22     15.70 o 
  -1  -3  10     1398.66     1434.30     27.64 o 
   0  -3  10      905.29      936.71     23.82 o 
   1  -3  10     1392.42     1394.91     32.77 o 
   2  -3  10     1545.21     1613.63     37.25 o 
   3  -3  10       69.84       75.69      5.62 o 
  -7  -2  10      115.16       94.88     10.14 o 
  -6  -2  10      436.81      416.36     12.07 o 
  -5  -2  10      375.84      374.42     10.84 o 
  -4  -2  10       68.62       77.35      4.38 o 
  -3  -2  10       53.62       57.76      4.65 o 
  -2  -2  10        1.48        4.31      1.37 o 
  -1  -2  10       24.28       34.46      2.13 o 
   0  -2  10       15.54       25.13      3.24 o 
   1  -2  10      142.35      124.31      4.74 o 
   2  -2  10        1.47        2.79      1.71 o 
   3  -2  10       67.15       68.05      4.44 o 
   4  -2  10       16.95       19.56      3.71 o 
  -7  -1  10      393.19      405.55     15.75 o 
  -6  -1  10      464.84      467.02     12.86 o 
  -5  -1  10       71.13       76.63      4.45 o 
  -4  -1  10     2675.24     2592.71     47.53 o 
  -3  -1  10     1158.61     1142.71     18.28 o 
  -2  -1  10      527.60      511.83      9.02 o 
  -1  -1  10     3552.85     3420.76     43.82 o 
   0  -1  10      435.60      427.04      7.92 o 
   1  -1  10     2112.61     2166.86     34.38 o 
   2  -1  10     1902.23     1906.17     28.38 o 
   3  -1  10      401.66      408.95     13.72 o 
   4  -1  10     1226.41     1275.83     25.64 o 
   5  -1  10      146.23      153.95      8.66 o 
  -7   0  10        2.13        4.89      2.82 o 
  -6   0  10       76.58       82.59      6.27 o 
  -5   0  10      385.78      380.77     10.67 o 
  -4   0  10      692.74      703.28     16.11 o 
  -3   0  10      300.23      304.04      6.80 o 
  -2   0  10       52.22       54.53      2.54 o 
  -1   0  10       60.43       70.47      2.81 o 
   0   0  10     1092.46     1036.72     15.26 o 
   1   0  10       24.74       36.23      2.46 o 
   2   0  10      293.11      280.67      6.70 o 
   3   0  10     1315.61     1267.38     20.26 o 
   4   0  10        1.00        2.31      1.65 o 
   5   0  10      599.44      643.21     19.75 o 
  -7   1  10      286.80      312.72     15.75 o 
  -6   1  10      825.67      832.82     24.84 o 
  -5   1  10       65.75       62.68      3.99 o 
  -4   1  10     1886.20     1875.08     35.50 o 
  -3   1  10       54.84       45.77      3.26 o 
  -2   1  10     2247.87     2181.77     31.30 o 
  -1   1  10     2817.14     2736.83     35.32 o 
   0   1  10      251.11      279.53      5.72 o 
   1   1  10     1800.18     1831.53     24.70 o 
   2   1  10     1531.51     1465.12     22.22 o 
   3   1  10      693.05      743.61     13.04 o 
   4   1  10      589.07      584.95     11.13 o 
   5   1  10      798.05      829.19     18.31 o 
   6   1  10      271.75      281.96     15.21 o 
  -6   2  10        1.95        4.67      3.98 o 
  -5   2  10       55.59       63.78      5.36 o 
  -4   2  10        5.52        6.52      1.73 o 
  -3   2  10       34.57       32.19      2.38 o 
  -2   2  10      880.43      870.23     14.11 o 
  -1   2  10      917.64      931.10     13.80 o 
   0   2  10     1582.21     1580.86     23.36 o 
   1   2  10       11.32       13.71      1.77 o 
   2   2  10     1266.37     1181.18     18.33 o 
   3   2  10     1693.77     1620.52     24.28 o 
   4   2  10      223.76      209.30      5.63 o 
   5   2  10     1152.75     1145.69     21.43 o 
   6   2  10      127.43      129.13      7.92 o 
  -6   3  10      592.18      603.10     28.43 o 
  -5   3  10       57.50       59.50      4.95 o 
  -4   3  10      951.39      918.33     20.42 o 
  -3   3  10      263.24      255.18      7.33 o 
  -2   3  10      575.76      567.96     10.00 o 
  -1   3  10       28.78       32.92      2.05 o 
   0   3  10     1565.90     1533.77     20.87 o 
   1   3  10      697.20      698.23     10.85 o 
   2   3  10      674.03      670.29     17.51 o 
   3   3  10      381.03      407.79      8.14 o 
   4   3  10       56.35       62.98      2.97 o 
   5   3  10      713.55      768.29     13.73 o 
   6   3  10       17.85       14.85      2.58 o 
   7   3  10      158.23      153.39      8.96 o 
  -6   4  10      104.19      103.02      5.83 o 
  -5   4  10     1218.17     1220.74     26.54 o 
  -4   4  10       12.60       11.38      2.54 o 
  -3   4  10      482.91      471.53     11.19 o 
  -2   4  10      410.93      422.78      8.42 o 
  -1   4  10      228.36      232.29      5.20 o 
   0   4  10     2533.59     2446.28     31.65 o 
   1   4  10     2064.06     1997.94     26.39 o 
   2   4  10      962.17      930.59     18.77 o 
   3   4  10      881.90      843.71     15.60 o 
   4   4  10     1158.13     1069.77     19.24 o 
   5   4  10      929.70      904.26     17.16 o 
   6   4  10      756.56      761.63     15.52 o 
   7   4  10      392.29      382.97     14.52 o 
  -6   5  10       80.69       90.06      7.41 o 
  -5   5  10       23.87       20.57      5.11 o 
  -4   5  10      124.67      124.94      5.38 o 
  -3   5  10      616.20      602.03     11.76 o 
  -2   5  10       93.97      104.26      4.45 o 
  -1   5  10        3.53        4.81      1.00 o 
   0   5  10      634.32      609.53     10.33 o 
   1   5  10     1451.82     1397.22     21.12 o 
   2   5  10      394.51      387.12      8.58 o 
   3   5  10      706.69      681.08     11.75 o 
   4   5  10        9.69        8.72      1.54 o 
   5   5  10       24.49       31.18      2.32 o 
   6   5  10       35.49       35.75      2.91 o 
   7   5  10       19.90       28.18      4.94 o 
  -5   6  10      410.90      441.42     28.95 o 
  -4   6  10       35.33       39.03      3.20 o 
  -3   6  10     1729.41     1684.96     33.21 o 
  -2   6  10      772.80      826.40     14.75 o 
  -1   6  10      590.52      593.13     10.84 o 
   0   6  10     1036.17     1005.83     18.15 o 
   1   6  10     1786.46     1773.28     25.18 o 
   2   6  10      737.97      742.16     11.35 o 
   3   6  10     3819.99     3734.91     50.01 o 
   4   6  10     1787.61     1731.41     25.40 o 
   5   6  10      273.11      271.62      6.66 o 
   6   6  10     1338.11     1331.33     23.66 o 
   7   6  10      508.65      510.53     12.49 o 
  -5   7  10       64.26       70.11      6.53 o 
  -4   7  10       11.58        9.11      1.96 o 
  -3   7  10        1.67        1.46      1.31 o 
  -2   7  10       11.56       12.83      1.51 o 
  -1   7  10      139.13      119.69      4.17 o 
   0   7  10      261.09      264.72      6.00 o 
   1   7  10      680.19      651.91     11.22 o 
   2   7  10        1.57        4.53      1.03 o 
   3   7  10      113.66      115.16      3.95 o 
   4   7  10       94.92       87.22      3.44 o 
   5   7  10       30.73       33.28      2.38 o 
   6   7  10        0.72        1.07      1.46 o 
   7   7  10      132.79      130.67      5.35 o 
  -4   8  10      103.85      115.41      5.36 o 
  -3   8  10      194.38      209.12      6.89 o 
  -2   8  10      539.01      575.92     13.16 o 
  -1   8  10     1415.07     1388.70     20.99 o 
   0   8  10      694.50      713.04     11.09 o 
   1   8  10     1878.61     1910.02     27.12 o 
   2   8  10      256.34      261.20      5.49 o 
   3   8  10     1310.44     1291.40     19.73 o 
   4   8  10     1144.10     1132.83     18.00 o 
   5   8  10     1350.52     1327.82     22.76 o 
   6   8  10     1325.05     1333.33     23.68 o 
   7   8  10      252.52      243.95      9.25 o 
  -3   9  10        0.65       -0.61      1.15 o 
  -2   9  10        4.98        5.71      1.27 o 
  -1   9  10      161.33      185.42      5.22 o 
   0   9  10       61.18       65.43      3.13 o 
   1   9  10        3.58        7.28      1.46 o 
   2   9  10      159.14      163.73      3.93 o 
   3   9  10       57.05       58.32      3.08 o 
   4   9  10      164.67      161.25      4.88 o 
   5   9  10      352.88      344.20      8.85 o 
   6   9  10       19.61       18.32      2.38 o 
   7   9  10       62.17       60.26      4.23 o 
  -3  10  10      139.32      162.09      6.24 o 
  -2  10  10      368.73      385.25      9.97 o 
  -1  10  10      305.69      313.49     10.81 o 
   0  10  10      100.99      115.89      3.70 o 
   1  10  10     1835.50     1822.79     21.09 o 
   2  10  10      410.35      410.00      7.61 o 
   3  10  10      256.53      265.74      5.91 o 
   4  10  10      515.28      519.74     12.56 o 
   5  10  10      468.02      463.89     10.89 o 
   6  10  10      279.07      293.56      8.38 o 
  -1  11  10      246.19      274.87     17.75 o 
   0  11  10      127.16      138.38      6.16 o 
   1  11  10       45.90       47.67      2.85 o 
   2  11  10      834.17      870.48     16.31 o 
   3  11  10       37.31       51.66      3.01 o 
   4  11  10      163.06      174.56      5.55 o 
   5  11  10      349.31      355.60      8.52 o 
   6  11  10       41.71       38.40      3.33 o 
   0  12  10       85.60       88.69      8.87 o 
   1  12  10      562.64      601.67     11.64 o 
   2  12  10      239.36      264.03     11.03 o 
   3  12  10      103.31      104.30      8.68 o 
   4  12  10      389.22      385.30      9.94 o 
   5  12  10      131.22      132.40      5.63 o 
  -4  -5  11      418.57      433.30     15.08 o 
  -3  -5  11      749.04      801.04     22.91 o 
  -2  -5  11      571.09      558.14     17.92 o 
  -1  -5  11      220.26      262.55     11.39 o 
   0  -5  11     1488.64     1563.45     51.61 o 
  -5  -4  11       73.10       70.62      8.33 o 
  -4  -4  11        4.90        4.35      3.62 o 
  -3  -4  11      113.13      109.07      6.90 o 
  -2  -4  11        9.01       12.49      3.33 o 
  -1  -4  11       92.50       92.72      6.40 o 
   0  -4  11       29.01       24.56      3.71 o 
   1  -4  11      435.83      473.79     18.29 o 
  -5  -3  11      740.86      736.53     23.90 o 
  -4  -3  11      169.21      160.07     11.59 o 
  -3  -3  11      919.33      958.10     24.70 o 
  -2  -3  11      741.47      744.17     27.89 o 
  -1  -3  11      703.53      710.73     19.84 o 
   0  -3  11     1626.86     1603.04     37.26 o 
   1  -3  11      153.82      165.14      8.19 o 
   2  -3  11      674.30      677.17     19.59 o 
  -6  -2  11        9.63       13.43      2.75 o 
  -5  -2  11      208.90      227.83      8.35 o 
  -4  -2  11      246.83      255.74     11.08 o 
  -3  -2  11       32.70       34.41      2.45 o 
  -2  -2  11      541.52      557.85     10.63 o 
  -1  -2  11      727.46      709.20     12.70 o 
   0  -2  11       35.97       38.57      2.84 o 
   1  -2  11     1286.44     1240.41     25.12 o 
   2  -2  11       28.12       26.13      2.99 o 
   3  -2  11      648.96      661.42     28.25 o 
  -6  -1  11      616.78      608.01     20.35 o 
  -5  -1  11      586.39      580.01     20.95 o 
  -4  -1  11       85.08       85.89      5.39 o 
  -3  -1  11      568.22      580.40     11.94 o 
  -2  -1  11      486.08      491.44      9.62 o 
  -1  -1  11      522.94      519.27      9.37 o 
   0  -1  11     1027.08     1001.52     15.40 o 
   1  -1  11      969.25      994.10     18.27 o 
   2  -1  11      296.85      298.99      9.18 o 
   3  -1  11      464.92      508.59     13.14 o 
   4  -1  11      392.55      393.74     11.37 o 
  -6   0  11       74.11       68.08      6.15 o 
  -5   0  11      605.35      619.51     15.33 o 
  -4   0  11      262.92      261.81      8.47 o 
  -3   0  11       64.80       66.37      4.04 o 
  -2   0  11     1161.26     1165.56     18.30 o 
  -1   0  11      822.08      818.86     12.97 o 
   0   0  11      387.91      372.70      7.34 o 
   1   0  11     2523.67     2381.22     37.67 o 
   2   0  11      450.54      466.95      9.57 o 
   3   0  11      719.12      685.30     14.01 o 
   4   0  11      246.03      242.58      8.25 o 
   5   0  11      586.80      583.89     19.08 o 
  -6   1  11        6.19        5.43      4.35 o 
  -5   1  11        0.74        3.73      1.86 o 
  -4   1  11      284.20      276.06      8.59 o 
  -3   1  11      135.04      129.11      5.49 o 
  -2   1  11      309.13      303.43      6.39 o 
  -1   1  11       41.74       49.77      2.37 o 
   0   1  11       70.43       74.19      2.90 o 
   1   1  11      879.05      904.15     15.24 o 
   2   1  11        1.43        1.82      1.03 o 
   3   1  11      461.78      477.37     11.00 o 
   4   1  11      193.96      212.95      8.31 o 
   5   1  11       18.80       20.25      3.92 o 
  -6   2  11        6.48        4.50      2.68 o 
  -5   2  11       94.57       96.74      6.50 o 
  -4   2  11      902.37      917.95     19.92 o 
  -3   2  11     1655.78     1611.25     31.02 o 
  -2   2  11      856.37      843.53     15.51 o 
  -1   2  11      991.09      977.62     14.62 o 
   0   2  11      892.46      846.17     13.06 o 
   1   2  11     2241.49     2112.78     28.33 o 
   2   2  11     2370.55     2224.90     32.21 o 
   3   2  11      978.80      896.98     15.25 o 
   4   2  11      740.34      747.85     13.58 o 
   5   2  11     1123.01     1122.32     23.33 o 
   6   2  11       47.88       51.76      5.47 o 
  -6   3  11        3.77        3.26      3.62 o 
  -5   3  11       65.22       61.23      5.30 o 
  -4   3  11        0.42        1.81      1.59 o 
  -3   3  11      504.61      493.13     12.05 o 
  -2   3  11      263.40      261.11      6.03 o 
  -1   3  11       31.44       34.19      2.21 o 
   0   3  11       31.51       34.26      1.93 o 
   1   3  11      164.31      182.93      4.89 o 
   2   3  11      161.07      142.01      4.33 o 
   3   3  11       16.17       23.49      2.03 o 
   4   3  11        1.52        1.71      1.15 o 
   5   3  11        3.35        2.02      1.36 o 
   6   3  11        1.43        4.41      1.95 o 
  -6   4  11      135.51      141.60     13.04 o 
  -5   4  11       97.42      112.01      7.12 o 
  -4   4  11      451.56      451.40     20.64 o 
  -3   4  11      928.80      943.96     23.95 o 
  -2   4  11      760.73      759.89     15.01 o 
  -1   4  11     4139.88     3971.25     49.95 o 
   0   4  11     1193.57     1178.58     16.91 o 
   1   4  11     1033.70     1010.80     16.00 o 
   2   4  11     3047.43     2954.14     45.26 o 
   3   4  11     1123.84     1075.36     17.34 o 
   4   4  11     1797.80     1741.93     29.28 o 
   5   4  11     1342.88     1285.48     25.61 o 
   6   4  11      168.75      168.38      6.06 o 
  -5   5  11       70.65       69.24      5.66 o 
  -4   5  11        3.91        8.06      2.34 o 
  -3   5  11       54.47       63.94      3.55 o 
  -2   5  11       23.45       25.68      2.47 o 
  -1   5  11      365.83      376.10      7.44 o 
   0   5  11      253.96      241.82      5.21 o 
   1   5  11      139.26      132.50      3.97 o 
   2   5  11       38.29       35.15      3.14 o 
   3   5  11      352.12      325.30      8.07 o 
   4   5  11      111.21      102.00      4.76 o 
   5   5  11       15.72       13.22      2.10 o 
   6   5  11      108.74      105.85      5.47 o 
  -5   6  11      167.03      157.90     13.04 o 
  -4   6  11      509.96      537.43     16.76 o 
  -3   6  11      669.78      716.50     20.00 o 
  -2   6  11      128.18      125.50      4.63 o 
  -1   6  11     1638.66     1623.33     24.14 o 
   0   6  11     1115.04     1097.28     16.96 o 
   1   6  11     1590.55     1571.19     25.84 o 
   2   6  11     2170.71     2114.49     30.60 o 
   3   6  11      856.12      856.77     14.42 o 
   4   6  11     1071.95     1064.90     17.32 o 
   5   6  11      938.97      920.61     17.29 o 
   6   6  11      512.32      494.89     13.11 o 
  -4   7  11       39.53       39.04      3.89 o 
  -3   7  11        4.03        9.08      2.14 o 
  -2   7  11      209.89      217.85      6.45 o 
  -1   7  11       33.93       37.69      1.97 o 
   0   7  11      824.31      799.92     15.03 o 
   1   7  11      331.42      353.61      7.53 o 
   2   7  11       72.98       63.22      3.49 o 
   3   7  11      381.73      359.09      7.64 o 
   4   7  11      117.07      110.54      4.02 o 
   5   7  11      166.08      169.13      6.43 o 
   6   7  11      486.31      491.52     11.28 o 
  -4   8  11      154.48      171.66     13.04 o 
  -3   8  11      461.14      481.13     14.44 o 
  -2   8  11      226.21      255.81      8.64 o 
  -1   8  11      604.57      603.08     21.06 o 
   0   8  11      640.57      638.99     11.38 o 
   1   8  11      188.62      190.01      5.21 o 
   2   8  11      716.97      695.19     11.17 o 
   3   8  11     1432.56     1447.00     22.04 o 
   4   8  11      319.84      327.12      8.43 o 
   5   8  11      369.48      358.93      9.09 o 
   6   8  11      336.09      349.72      9.64 o 
  -3   9  11       84.46       89.54      6.88 o 
  -2   9  11      553.88      599.08     16.35 o 
  -1   9  11       16.44       26.07      2.94 o 
   0   9  11      724.86      739.43     12.87 o 
   1   9  11      476.63      496.12      8.62 o 
   2   9  11      252.86      254.31      5.65 o 
   3   9  11      766.63      785.47     13.60 o 
   4   9  11      361.58      364.45      9.25 o 
   5   9  11      175.57      180.57      6.28 o 
   6   9  11      595.94      585.87     12.98 o 
  -2  10  11      227.55      253.72     13.11 o 
  -1  10  11      135.62      131.56      8.04 o 
   0  10  11      546.84      548.45      9.56 o 
   1  10  11       43.63       55.52      3.34 o 
   2  10  11      195.24      186.17      6.13 o 
   3  10  11      551.25      572.13     12.28 o 
   4  10  11       31.43       26.81      2.73 o 
   5  10  11      277.34      281.81      8.21 o 
   6  10  11      163.72      161.22     10.32 o 
   0  11  11      221.25      235.37      9.84 o 
   1  11  11      513.80      575.81     10.20 o 
   2  11  11      343.68      372.08      8.53 o 
   3  11  11      294.78      311.91      7.65 o 
   4  11  11      500.85      504.91     11.68 o 
   5  11  11      218.96      225.19      7.32 o 
   1  12  11       17.24       21.32      2.93 o 
   2  12  11        1.31       -1.44      1.44 o 
   3  12  11       92.93       96.93      4.79 o 
   4  12  11       26.15       27.32      5.54 o 
  -3  -4  12      560.68      596.40     18.67 o 
  -2  -4  12       16.72       16.01      3.45 o 
  -1  -4  12      865.40      894.61     34.95 o 
  -4  -3  12      209.87      227.43     14.85 o 
  -3  -3  12      426.02      419.66     14.20 o 
  -2  -3  12      162.73      177.46     14.85 o 
  -1  -3  12      512.42      542.57     17.15 o 
   0  -3  12       91.18       93.49      6.39 o 
   1  -3  12      289.52      320.59     12.55 o 
  -5  -2  12      165.86      170.48      8.99 o 
  -4  -2  12      424.90      428.99     10.90 o 
  -3  -2  12      874.35      873.66     16.67 o 
  -2  -2  12      272.54      280.86      7.08 o 
  -1  -2  12      931.82      901.30     15.62 o 
   0  -2  12      517.80      553.65     14.07 o 
   1  -2  12      648.52      617.28     18.44 o 
   2  -2  12      216.83      224.30      9.99 o 
  -5  -1  12       30.79       31.31      3.51 o 
  -4  -1  12        7.38        9.63      2.36 o 
  -3  -1  12      238.95      249.85      7.59 o 
  -2  -1  12       12.69       13.52      1.83 o 
  -1  -1  12      520.88      509.85     10.21 o 
   0  -1  12        0.57        1.41      1.43 o 
   1  -1  12       61.14       65.15      3.70 o 
   2  -1  12       94.75      105.86      5.49 o 
   3  -1  12       14.79       23.39      3.06 o 
  -5   0  12      365.56      370.18     11.12 o 
  -4   0  12      410.14      416.41     11.81 o 
  -3   0  12      913.34      881.60     17.52 o 
  -2   0  12     1574.95     1489.35     22.90 o 
  -1   0  12      801.08      742.62     13.17 o 
   0   0  12     1939.81     1918.60     26.59 o 
   1   0  12     1132.76     1090.63     19.92 o 
   2   0  12      260.46      250.80      7.74 o 
   3   0  12     1510.49     1458.66     29.01 o 
   4   0  12      163.73      171.39      7.08 o 
  -5   1  12       23.97       28.48      3.20 o 
  -4   1  12        9.49        7.96      2.15 o 
  -3   1  12        0.90        0.51      1.59 o 
  -2   1  12      301.08      286.12      6.80 o 
  -1   1  12       91.33       89.51      3.67 o 
   0   1  12        5.58        8.39      1.36 o 
   1   1  12       12.19       17.55      2.11 o 
   2   1  12       64.02       54.93      3.00 o 
   3   1  12       69.12       72.82      3.52 o 
   4   1  12      129.45      123.19      5.96 o 
  -5   2  12     1262.99     1330.69     53.42 o 
  -4   2  12      428.42      415.54     11.60 o 
  -3   2  12      624.37      625.96     14.95 o 
  -2   2  12     1601.82     1557.19     21.99 o 
  -1   2  12      580.89      547.28      9.68 o 
   0   2  12     3695.00     3476.05     44.84 o 
   1   2  12     1129.28     1032.26     16.88 o 
   2   2  12      771.02      765.48     13.70 o 
   3   2  12     1741.18     1735.04     27.60 o 
   4   2  12      439.23      428.78      9.49 o 
   5   2  12      481.47      472.89     12.92 o 
  -5   3  12      114.41      120.30      8.87 o 
  -4   3  12       39.93       37.24      3.26 o 
  -3   3  12       11.34       15.20      2.15 o 
  -2   3  12       62.43       67.54      3.29 o 
  -1   3  12      174.19      169.43      4.53 o 
   0   3  12       46.44       43.27      2.37 o 
   1   3  12      312.58      288.64      6.80 o 
   2   3  12      251.85      230.40      6.00 o 
   3   3  12       16.53       13.89      1.74 o 
   4   3  12      671.63      640.84     12.38 o 
   5   3  12        9.90       12.98      2.29 o 
  -5   4  12      595.37      628.82     20.19 o 
  -4   4  12      200.73      208.22      9.42 o 
  -3   4  12      738.31      752.35     16.93 o 
  -2   4  12     1226.16     1160.88     21.48 o 
  -1   4  12      347.48      337.40      6.82 o 
   0   4  12     1420.86     1403.20     19.96 o 
   1   4  12     1012.82      972.86     15.92 o 
   2   4  12     1535.10     1434.69     22.15 o 
   3   4  12      561.50      546.94     10.60 o 
   4   4  12      761.73      743.74     13.65 o 
   5   4  12      274.68      287.06      8.08 o 
   6   4  12      551.60      577.60     13.90 o 
  -5   5  12        5.26        9.05      4.71 o 
  -4   5  12      455.84      482.48     15.93 o 
  -3   5  12      221.34      230.09      7.74 o 
  -2   5  12      116.29      113.46      5.66 o 
  -1   5  12      745.69      718.15     11.64 o 
   0   5  12        8.17       16.36      3.53 o 
   1   5  12      934.66      887.37     14.75 o 
   2   5  12      747.10      694.74     12.38 o 
   3   5  12      147.30      138.66      4.48 o 
   4   5  12      563.20      516.75     13.27 o 
   5   5  12       73.31       79.90      4.84 o 
   6   5  12      288.84      283.82      9.55 o 
  -4   6  12       79.18       88.51      5.74 o 
  -3   6  12      236.68      265.00     10.09 o 
  -2   6  12      558.53      552.85     13.06 o 
  -1   6  12      438.02      429.32      9.22 o 
   0   6  12      145.44      139.30      4.21 o 
   1   6  12     1006.60      956.78     15.63 o 
   2   6  12      584.31      592.40     12.45 o 
   3   6  12       53.76       57.98      3.35 o 
   4   6  12     1053.40      986.35     28.65 o 
   5   6  12       20.97       26.38      4.60 o 
   6   6  12      309.20      312.01     12.61 o 
  -4   7  12      451.14      488.54     24.99 o 
  -3   7  12      163.28      166.03      8.69 o 
  -2   7  12      330.16      340.50     10.48 o 
  -1   7  12     1001.96     1021.08     24.88 o 
   0   7  12      149.87      148.05      4.32 o 
   1   7  12      900.37      887.24     16.70 o 
   2   7  12      873.91      861.54     14.77 o 
   3   7  12      816.93      805.97     18.03 o 
   4   7  12      527.41      519.49     11.61 o 
   5   7  12      731.06      694.74     14.43 o 
   6   7  12      133.33      120.90      5.25 o 
  -3   8  12       71.05       82.56      6.52 o 
  -2   8  12      152.56      149.03      6.42 o 
  -1   8  12      300.66      321.18     15.89 o 
   0   8  12        0.76        2.08      1.33 o 
   1   8  12      687.61      695.97     13.99 o 
   2   8  12       41.59       48.06      2.48 o 
   3   8  12       14.07       16.09      2.20 o 
   4   8  12      410.48      400.84     10.04 o 
   5   8  12        0.92        1.45      1.63 o 
   6   8  12      101.02      104.37      7.06 o 
  -2   9  12      226.81      253.36     12.43 o 
  -1   9  12      497.82      528.29     18.28 o 
   0   9  12      564.46      586.57     12.40 o 
   1   9  12      211.66      207.34      6.46 o 
   2   9  12      608.12      602.15     11.49 o 
   3   9  12      973.67     1010.69     21.69 o 
   4   9  12      412.57      407.91     10.09 o 
   5   9  12     1179.16     1196.05     29.06 o 
   6   9  12       90.66      105.31      8.69 o 
  -1  10  12       70.24       81.80     11.05 o 
   0  10  12       12.12       15.23      1.92 o 
   1  10  12      134.65      139.02      4.79 o 
   2  10  12        7.68        6.50      1.77 o 
   3  10  12        0.01       -1.51      2.72 o 
   4  10  12        0.66        0.02      1.62 o 
   5  10  12        3.24        1.89      1.71 o 
   0  11  12      683.20      767.66     29.33 o 
   1  11  12       48.16       47.39      3.00 o 
   2  11  12      470.71      475.38     11.22 o 
   3  11  12      364.42      380.19      9.84 o 
   4  11  12      109.79      114.96      5.17 o 
  -3  -2  13      493.69      488.17     16.66 o 
  -2  -2  13      479.79      517.64     20.10 o 
  -1  -2  13     1084.38     1125.20     28.81 o 
   0  -2  13       41.70       32.58      4.35 o 
   1  -2  13     1047.07     1031.84     27.40 o 
  -4  -1  13       43.77       47.93      3.65 o 
  -3  -1  13        1.63        5.41      2.56 o 
  -2  -1  13       54.62       47.70      3.03 o 
  -1  -1  13       15.04       16.84      2.17 o 
   0  -1  13      289.89      279.43      8.17 o 
   1  -1  13        1.63        6.21      2.01 o 
   2  -1  13      167.29      166.20      7.31 o 
  -4   0  13     1471.54     1430.82     29.86 o 
  -3   0  13      220.35      207.76      7.08 o 
  -2   0  13      887.50      861.20     15.19 o 
  -1   0  13     1235.84     1234.43     20.05 o 
   0   0  13      377.47      372.59      8.55 o 
   1   0  13      830.61      820.76     18.75 o 
   2   0  13      354.26      341.05     11.59 o 
   3   0  13      640.43      606.66     27.41 o 
  -5   1  13      127.03      151.74     12.68 o 
  -4   1  13       53.87       57.75      4.25 o 
  -3   1  13      175.71      188.76      7.37 o 
  -2   1  13       32.16       33.43      2.52 o 
  -1   1  13       44.10       48.38      2.89 o 
   0   1  13     1250.04     1262.08     20.25 o 
   1   1  13       74.68       76.92      4.06 o 
   2   1  13      442.40      426.85      9.51 o 
   3   1  13      249.85      257.37      7.82 o 
  -5   2  13       35.97       37.66      7.24 o 
  -4   2  13      446.26      435.41     12.37 o 
  -3   2  13      239.63      237.03      8.29 o 
  -2   2  13      896.65      858.22     17.33 o 
  -1   2  13      403.86      403.27      8.67 o 
   0   2  13      750.36      721.34     13.05 o 
   1   2  13      198.29      212.57      6.68 o 
   2   2  13      936.21      953.45     16.59 o 
   3   2  13      299.21      301.70      8.42 o 
   4   2  13       34.24       32.54      2.97 o 
  -4   3  13        0.77        3.72      2.01 o 
  -3   3  13      803.48      813.25     18.59 o 
  -2   3  13      224.07      216.59      7.64 o 
  -1   3  13      410.16      398.49      7.97 o 
   0   3  13      964.39      917.81     15.57 o 
   1   3  13      150.48      140.90      4.70 o 
   2   3  13      990.10      986.90     18.49 o 
   3   3  13      248.95      231.13      7.06 o 
   4   3  13      407.85      392.22     10.07 o 
  -4   4  13       76.93       76.58      5.82 o 
  -3   4  13      340.04      337.10     11.25 o 
  -2   4  13       55.38       49.29      3.25 o 
  -1   4  13      246.92      241.00      5.91 o 
   0   4  13     1099.77     1051.71     17.20 o 
   1   4  13       11.69       13.88      1.72 o 
   2   4  13      574.93      564.63     12.18 o 
   3   4  13       61.55       66.05      3.66 o 
   4   4  13      186.53      207.74      9.04 o 
   5   4  13      202.42      220.90      7.29 o 
  -4   5  13       33.78       45.27      7.61 o 
  -3   5  13      797.62      825.33     19.89 o 
  -2   5  13      379.48      365.85      9.22 o 
  -1   5  13      850.96      838.78     14.40 o 
   0   5  13      854.49      840.07     14.32 o 
   1   5  13     1293.13     1279.83     20.16 o 
   2   5  13      446.87      453.99     10.36 o 
   3   5  13      768.39      750.44     15.08 o 
   4   5  13      938.40      964.94     21.77 o 
   5   5  13      167.33      160.89      5.99 o 
  -4   6  13        0.15       -1.45      2.90 o 
  -3   6  13      186.31      202.06     11.23 o 
  -2   6  13       27.92       33.61      2.75 o 
  -1   6  13      165.13      164.81      5.60 o 
   0   6  13      279.26      273.63      8.53 o 
   1   6  13        2.66        0.93      1.32 o 
   2   6  13      200.35      201.60      6.28 o 
   3   6  13       20.48       21.53      2.80 o 
   4   6  13       47.18       43.08      3.81 o 
   5   6  13        0.03       -1.73      1.73 o 
  -3   7  13       97.86       98.40      5.89 o 
  -2   7  13      461.13      466.48     14.95 o 
  -1   7  13      502.59      509.57     15.26 o 
   0   7  13      493.91      485.31     10.43 o 
   1   7  13     1975.56     1972.40     29.09 o 
   2   7  13      311.39      319.76      9.84 o 
   3   7  13     1008.91      963.09     26.45 o 
   4   7  13      560.76      541.65     14.24 o 
   5   7  13      213.33      195.77      7.88 o 
  -2   8  13       19.11       20.25      2.54 o 
  -1   8  13       12.30       15.88      1.83 o 
   0   8  13       10.97       12.13      1.58 o 
   1   8  13        0.16        2.61      1.54 o 
   2   8  13       48.03       44.69      3.73 o 
   3   8  13       42.98       46.78      3.94 o 
   4   8  13        6.22        1.97      1.55 o 
   5   8  13       36.21       27.72      3.14 o 
  -2   9  13      564.77      588.89     32.36 o 
  -1   9  13       28.36       23.80      2.41 o 
   0   9  13      147.90      156.42      5.80 o 
   1   9  13     1177.67     1182.65     23.73 o 
   2   9  13      350.44      346.72      9.18 o 
   3   9  13      635.05      629.50     13.55 o 
   4   9  13      477.52      478.57     14.32 o 
   5   9  13      196.37      200.54      7.01 o 
  -1  10  13       58.09       62.65      4.01 o 
   0  10  13       52.24       72.10      4.84 o 
   1  10  13       68.14       80.55      3.79 o 
   2  10  13      524.50      544.08     12.28 o 
   3  10  13        4.19        4.74      2.14 o 
   4  10  13      203.83      234.86      8.21 o 
   1  11  13      159.21      147.55      6.47 o 
   2  11  13      222.48      242.11     11.34 o 
   3  11  13      230.27      253.07      7.95 o 
  -2  -1  14      613.21      628.06     13.82 o 
  -1  -1  14       92.61       89.63      4.69 o 
  -3   0  14       94.11      100.56      5.18 o 
  -2   0  14      607.59      646.42     12.68 o 
  -1   0  14       24.94       24.22      2.45 o 
   0   0  14       91.98       96.37      4.82 o 
   1   0  14      625.82      645.28     16.28 o 
  -3   1  14      154.14      154.15      7.44 o 
  -2   1  14      968.17      991.54     19.73 o 
  -1   1  14      240.99      235.18      6.62 o 
   0   1  14      384.50      355.67      8.49 o 
   1   1  14      442.81      446.26     10.95 o 
   2   1  14     1210.62     1193.86     35.34 o 
  -3   2  14        5.01        3.35      2.04 o 
  -2   2  14      454.57      466.63     11.50 o 
  -1   2  14        3.93        4.31      1.53 o 
   0   2  14      222.44      242.68      6.64 o 
   1   2  14      112.11      116.38      5.05 o 
   2   2  14        0.24        2.05      1.53 o 
   3   2  14      120.38      139.57      5.78 o 
  -3   3  14      432.89      435.65     16.52 o 
  -2   3  14      399.02      389.15     12.28 o 
  -1   3  14      966.37      967.55     16.56 o 
   0   3  14      713.08      708.41     13.18 o 
   1   3  14      468.06      458.94     10.95 o 
   2   3  14     1205.51     1189.05     22.03 o 
   3   3  14      197.06      183.68      6.54 o 
  -3   4  14       30.03       30.86      2.90 o 
  -2   4  14      138.25      142.81      5.65 o 
  -1   4  14        0.08        1.51      1.21 o 
   0   4  14        4.94        7.27      1.60 o 
   1   4  14        0.85        1.17      1.29 o 
   2   4  14      118.45      138.23      5.35 o 
   3   4  14       60.76       61.11      3.85 o 
   4   4  14       13.38       16.86      2.87 o 
  -3   5  14      533.22      545.80     20.28 o 
  -2   5  14      240.73      245.67      9.30 o 
  -1   5  14      938.58      933.02     20.27 o 
   0   5  14      522.26      513.33     10.41 o 
   1   5  14      413.17      402.45      8.88 o 
   2   5  14      884.93      875.19     17.14 o 
   3   5  14      384.72      399.57     10.08 o 
   4   5  14      584.09      584.51     13.43 o 
  -3   6  14       23.57       28.25      6.52 o 
  -2   6  14       51.29       60.55      3.66 o 
  -1   6  14       37.64       36.68      2.93 o 
   0   6  14      120.33      118.05      4.26 o 
   1   6  14       27.20       24.30      2.18 o 
   2   6  14       13.71       16.90      2.42 o 
   3   6  14      365.93      360.93      9.44 o 
   4   6  14       26.44       32.82      3.01 o 
  -2   7  14      156.45      145.60      8.96 o 
  -1   7  14      659.24      659.08     16.20 o 
   0   7  14      762.95      829.15     16.71 o 
   1   7  14      127.01      119.98      4.36 o 
   2   7  14      417.11      420.07     11.21 o 
   3   7  14      458.95      457.85     13.43 o 
   4   7  14       97.30       96.17      5.52 o 
  -1   8  14       11.30       12.98      2.03 o 
   0   8  14      444.75      492.72     11.64 o 
   1   8  14       93.46       99.49      4.01 o 
   2   8  14       44.15       47.17      4.03 o 
   3   8  14      409.35      384.09     11.61 o 
   4   8  14       19.23       15.54      2.85 o 
   0   9  14      598.84      623.23     13.34 o 
   1   9  14       84.06       70.48      4.15 o 
   2   9  14      416.56      438.69     12.59 o 
   3   9  14      280.00      291.98     11.20 o 
   1  10  14      313.88      326.23      9.18 o 
   2  10  14      213.76      229.64      8.69 o 
  -1   2  15       93.24       89.05      4.14 o 
   0   2  15      103.50      118.25      6.61 o 
   1   2  15      129.49      127.77      5.54 o 
  -2   3  15      294.94      306.67     10.64 o 
  -1   3  15      262.73      256.10      7.06 o 
   0   3  15      352.73      349.80      8.51 o 
   1   3  15      600.12      620.12     13.86 o 
  -2   4  15       22.92       25.78      3.48 o 
  -1   4  15      287.15      287.45      8.70 o 
   0   4  15       13.22       15.11      2.04 o 
   1   4  15      582.14      573.74     13.10 o 
   2   4  15       34.58       32.43      3.06 o 
  -2   5  15      356.78      374.18     14.53 o 
  -1   5  15      259.11      256.00      9.58 o 
   0   5  15        9.91        5.54      1.68 o 
   1   5  15      680.34      669.97     14.89 o 
   2   5  15       77.41       71.68      4.96 o 
  -1   6  15      395.04      420.42     12.88 o 
   0   6  15       60.60       62.82      3.36 o 
   1   6  15      368.93      361.14      8.61 o 
   2   6  15      318.23      329.14     10.56 o 
  -1   7  15      109.11      105.88      6.46 o 
   0   7  15        5.38        6.50      2.02 o 
   1   7  15      542.91      550.38     13.43 o 
   2   7  15        0.63        0.46      2.50 o 
   1   8  15      150.65      170.65      6.93 o 
   2   8  15      434.63      446.59     13.90 o 
                                                 
